# Supplementary material for: (E)-2-[(4-Chloro-1,3-dimethyl-1H-pyrazol-5-yl)methyl­eneamino]benzamide
Source: Acta Crystallogr Sect E Struct Rep Online. 2009 Nov 28;65(Pt 12):o3263. doi: 10.1107/S1600536809050685 (PMC2971773; doi:10.1107/S1600536809050685)
Supplement: Supplementary file 1 [file e-65-o3263-sup1.cif]

##############################################################################
###                                                                        ###
###        Electronic paper (Acta Crystallographica Section E)             ###
###                                                                        ###
##############################################################################
#                                                                            #
# This CIF contains the data in a paper accepted for publication in Acta     #
# Crystallographica Section E. It conforms to the requirements of Notes      #
# for Authors for Section E, and has been peer reviewed under the auspices   #
# of the IUCr Commission on Journals.                                        #
#                                                                            #
# Full details of the Crystallographic Information File format               #
# are given in the paper "The Crystallographic Information File (CIF):       #
# a New Standard Archive File for Crystallography" by S. R. Hall, F. H.      #
# Allen and I. D. Brown [Acta Cryst. (1991), A47, 655-685].                  #
#                                                                            #
# The current version of the core CIF dictionary is obtainable from          #
# ftp://ftp.iucr.org/pub/cif_core.dic. The current version number is 2.4.    #
#                                                                            #
# Software is freely available for graphical display of the structure(s) in  #
# this CIF.  For information consult the CIF home page http://www.iucr.org/  #
# cif/home.html                                                              #
#                                                                            #
# This file may be used for bona fide research purposes within the           #
# scientific community so long as proper attribution is given to the journal # 
# article from which it was obtained.                                        #
#                                                                            #
##############################################################################
                                             
data_I
_audit_creation_method     SHELXL97
_chemical_name_systematic
;
(<i>E</i>)-2-[(4-Chloro-1,3-dimethyl-1<i>H</i>-pyrazol-5-
yl)methyleneamino]benzamide
;
_chemical_name_common     ?
_chemical_formula_moiety     'C13 H13 Cl N4 O'
_chemical_formula_sum     'C13 H13 Cl N4 O'
_chemical_formula_iupac     'C13 H13 Cl N4 O'
_chemical_formula_weight     276.72
_chemical_melting_point     ?
_symmetry_cell_setting     Monoclinic
_symmetry_space_group_name_H-M     'C 2/c'
_symmetry_space_group_name_Hall     '-C 2yc'
loop_
    _symmetry_equiv_pos_as_xyz
    'x, y, z'
    '-x, y, -z+1/2'
    'x+1/2, y+1/2, z'
    '-x+1/2, y+1/2, -z+1/2'
    '-x, -y, -z'
    'x, -y, z-1/2'
    '-x+1/2, -y+1/2, -z'
    'x+1/2, -y+1/2, z-1/2'
_cell_length_a     22.046(3)
_cell_length_b     8.6785(10)
_cell_length_c     14.1137(16)
_cell_angle_alpha     90.00
_cell_angle_beta     96.005(2)
_cell_angle_gamma     90.00
_cell_volume     2685.5(5)
_cell_formula_units_Z     8
_cell_measurement_reflns_used     4144
_cell_measurement_theta_min     2.23
_cell_measurement_theta_max     30.20
_cell_measurement_temperature     296(2)
_exptl_crystal_description     block
_exptl_crystal_colour     colourless
_exptl_crystal_size_max     0.32
_exptl_crystal_size_mid     0.30
_exptl_crystal_size_min     0.28
_exptl_crystal_density_diffrn     1.369
_exptl_crystal_density_meas     ?
_exptl_crystal_density_method     'not measured'
_exptl_crystal_F_000     1152
_exptl_absorpt_coefficient_mu     0.282
_exptl_absorpt_correction_type     multi-scan
_exptl_absorpt_process_details     '(SADABS; Bruker, 2001)'
_exptl_absorpt_correction_T_min     0.725
_exptl_absorpt_correction_T_max     1.000
_exptl_special_details
;
;
_diffrn_ambient_temperature     296(2)
_diffrn_radiation_type     MoK\a
_diffrn_radiation_wavelength     0.71073
_diffrn_radiation_source     'fine-focus sealed tube'
_diffrn_radiation_monochromator     graphite
_diffrn_measurement_device_type     'Bruker SMART CCD'
_diffrn_measurement_method     \w
_diffrn_detector_area_resol_mean     ?
_diffrn_reflns_number     6634
_diffrn_reflns_av_R_equivalents     0.0184
_diffrn_reflns_av_sigmaI/netI     0.0195
_diffrn_reflns_theta_min     1.86
_diffrn_reflns_theta_max     25.02
_diffrn_reflns_theta_full     25.02
_diffrn_measured_fraction_theta_max     0.999
_diffrn_measured_fraction_theta_full     0.999
_diffrn_reflns_limit_h_min     -25
_diffrn_reflns_limit_h_max     26
_diffrn_reflns_limit_k_min     -6
_diffrn_reflns_limit_k_max     10
_diffrn_reflns_limit_l_min     -16
_diffrn_reflns_limit_l_max     16
_diffrn_standards_number     ?
_diffrn_standards_interval_count     ?
_diffrn_standards_interval_time     ?
_diffrn_standards_decay_%     ?
_refine_special_details
;
;
_reflns_number_total     2375
_reflns_number_gt     2098
_reflns_threshold_expression     I>2\s(I)
_refine_ls_structure_factor_coef     Fsqd
_refine_ls_matrix_type     full
_refine_ls_R_factor_all     0.0393
_refine_ls_R_factor_gt     0.0348
_refine_ls_wR_factor_gt     0.0934
_refine_ls_wR_factor_ref     0.0979
_refine_ls_goodness_of_fit_ref     1.062
_refine_ls_restrained_S_all     1.062
_refine_ls_number_reflns     2375
_refine_ls_number_parameters     175
_refine_ls_number_restraints     0
_refine_ls_hydrogen_treatment     constr
_refine_ls_weighting_scheme     calc
_refine_ls_weighting_details
         'calc w=1/[\s^2^(Fo^2^)+(0.0520P)^2^+1.4091P] where P=(Fo^2^+2Fc^2^)/3'
_atom_sites_solution_hydrogens     geom
_atom_sites_solution_primary     direct
_atom_sites_solution_secondary     difmap
_refine_ls_shift/su_max     0.000
_refine_ls_shift/su_mean     0.000
_refine_diff_density_max     0.174
_refine_diff_density_min     -0.192
_refine_ls_extinction_method     'SHELXL97 (Sheldrick, 2008)'
_refine_ls_extinction_coef     0.0266(12)
_refine_ls_extinction_expression
                                  'Fc^*^=kFc[1+0.001xFc^2^\l^3^/sin(2\q)]^-1/4^'
loop_
    _atom_type_symbol
    _atom_type_description
    _atom_type_scat_dispersion_real
    _atom_type_scat_dispersion_imag
    _atom_type_scat_source
    'C' 'C' 0.0033 0.0016
                         'International Tables Vol C Tables 4.2.6.8 and 6.1.1.4'
    'H' 'H' 0.0000 0.0000
                         'International Tables Vol C Tables 4.2.6.8 and 6.1.1.4'
    'N' 'N' 0.0061 0.0033
                         'International Tables Vol C Tables 4.2.6.8 and 6.1.1.4'
    'O' 'O' 0.0106 0.0060
                         'International Tables Vol C Tables 4.2.6.8 and 6.1.1.4'
    'F' 'F' 0.0171 0.0103
                         'International Tables Vol C Tables 4.2.6.8 and 6.1.1.4'
    'Cl' 'Cl' 0.1484 0.1585
                         'International Tables Vol C Tables 4.2.6.8 and 6.1.1.4'
_computing_data_collection     'SMART (Bruker, 2001)'
_computing_cell_refinement     'SAINT (Bruker, 2001)'
_computing_data_reduction     'SAINT (Bruker, 2001)'
_computing_structure_solution     'SHELXS97 (Sheldrick, 2008)'
_computing_structure_refinement     'SHELXL97 (Sheldrick, 2008)'
_computing_molecular_graphics     'SHELXTL (Sheldrick, 2008)'
_computing_publication_material     'SHELXTL (Sheldrick, 2008)'
loop_
    _atom_site_type_symbol
    _atom_site_label
    _atom_site_fract_x
    _atom_site_fract_y
    _atom_site_fract_z
    _atom_site_U_iso_or_equiv
    _atom_site_adp_type
    _atom_site_calc_flag
    _atom_site_refinement_flags
    _atom_site_occupancy
    _atom_site_disorder_assembly
    _atom_site_disorder_group
    Cl Cl1 0.45129(2) 0.49955(4) 0.12551(4) 0.0612(2) Uani d . 1 . .
    N N4 0.29251(6) 0.43146(17) 0.04310(11) 0.0531(4) Uani d . 1 . .
    H H4A 0.3006 0.3480 0.0140 0.064 Uiso calc R 1 . .
    H H4B 0.3217 0.4899 0.0670 0.064 Uiso calc R 1 . .
    O O1 0.19254(5) 0.38809(14) 0.01737(10) 0.0600(4) Uani d . 1 . .
    N N1 0.52045(6) 0.91074(16) 0.12334(10) 0.0486(4) Uani d . 1 . .
    N N2 0.46079(6) 0.94242(16) 0.12143(10) 0.0445(3) Uani d . 1 . .
    C C6 0.36052(7) 0.82150(17) 0.12489(11) 0.0397(4) Uani d . 1 . .
    H H6 0.3417 0.9174 0.1202 0.048 Uiso calc R 1 . .
    N N3 0.32795(6) 0.70280(14) 0.13302(9) 0.0376(3) Uani d . 1 . .
    C C1 0.46698(7) 0.69287(17) 0.12368(11) 0.0400(4) Uani d . 1 . .
    C C2 0.52480(7) 0.75722(19) 0.12428(11) 0.0430(4) Uani d . 1 . .
    C C3 0.58468(8) 0.6779(2) 0.12766(15) 0.0576(5) Uani d . 1 . .
    H H3A 0.6159 0.7518 0.1181 0.086 Uiso calc R 1 . .
    H H3B 0.5831 0.6013 0.0784 0.086 Uiso calc R 1 . .
    H H3C 0.5938 0.6294 0.1886 0.086 Uiso calc R 1 . .
    C C4 0.44200(9) 1.1028(2) 0.12241(16) 0.0614(5) Uani d . 1 . .
    H H4C 0.4316 1.1292 0.1847 0.092 Uiso calc R 1 . .
    H H4D 0.4072 1.1179 0.0766 0.092 Uiso calc R 1 . .
    H H4E 0.4749 1.1672 0.1066 0.092 Uiso calc R 1 . .
    C C5 0.42578(7) 0.81350(17) 0.12263(11) 0.0379(4) Uani d . 1 . .
    C C7 0.26516(7) 0.72357(17) 0.14214(10) 0.0364(3) Uani d . 1 . .
    C C8 0.22185(7) 0.61479(17) 0.10333(10) 0.0363(3) Uani d . 1 . .
    C C9 0.16068(7) 0.6395(2) 0.11507(12) 0.0445(4) Uani d . 1 . .
    H H9 0.1317 0.5694 0.0890 0.053 Uiso calc R 1 . .
    C C10 0.14195(8) 0.7653(2) 0.16439(13) 0.0541(5) Uani d . 1 . .
    H H10 0.1007 0.7807 0.1701 0.065 Uiso calc R 1 . .
    C C11 0.18475(8) 0.8675(2) 0.20506(14) 0.0577(5) Uani d . 1 . .
    H H11 0.1726 0.9509 0.2398 0.069 Uiso calc R 1 . .
    C C12 0.24531(8) 0.8468(2) 0.19446(13) 0.0504(4) Uani d . 1 . .
    H H12 0.2738 0.9163 0.2227 0.060 Uiso calc R 1 . .
    C C13 0.23540(7) 0.46978(18) 0.05100(11) 0.0401(4) Uani d . 1 . .
loop_
    _atom_site_aniso_label
    _atom_site_aniso_U_11
    _atom_site_aniso_U_22
    _atom_site_aniso_U_33
    _atom_site_aniso_U_12
    _atom_site_aniso_U_13
    _atom_site_aniso_U_23
    Cl1 0.0557(3) 0.0314(3) 0.0956(4) -0.00049(17) 0.0037(2) -0.0028(2)
    N4 0.0376(7) 0.0445(8) 0.0774(10) -0.0038(6) 0.0064(7) -0.0244(7)
    O1 0.0391(6) 0.0426(7) 0.0960(10) -0.0043(5) -0.0039(6) -0.0204(6)
    N1 0.0387(7) 0.0446(8) 0.0618(9) -0.0076(6) 0.0021(6) 0.0017(6)
    N2 0.0407(7) 0.0328(7) 0.0589(8) -0.0046(5) -0.0004(6) 0.0008(6)
    C6 0.0404(8) 0.0316(8) 0.0452(8) 0.0002(6) -0.0044(6) 0.0003(6)
    N3 0.0356(7) 0.0345(7) 0.0418(7) -0.0026(5) -0.0006(5) -0.0032(5)
    C1 0.0417(8) 0.0332(8) 0.0442(8) -0.0017(6) -0.0001(6) -0.0015(6)
    C2 0.0403(8) 0.0434(9) 0.0450(9) -0.0012(7) 0.0025(7) -0.0004(7)
    C3 0.0447(10) 0.0609(12) 0.0674(12) 0.0047(8) 0.0066(8) 0.0000(9)
    C4 0.0561(11) 0.0322(9) 0.0946(15) -0.0052(8) 0.0017(10) -0.0010(9)
    C5 0.0389(8) 0.0322(8) 0.0414(8) -0.0043(6) -0.0018(6) -0.0007(6)
    C7 0.0374(8) 0.0346(8) 0.0364(7) 0.0027(6) 0.0004(6) 0.0009(6)
    C8 0.0367(8) 0.0338(8) 0.0381(8) -0.0006(6) 0.0018(6) 0.0023(6)
    C9 0.0366(8) 0.0452(9) 0.0513(9) -0.0019(7) 0.0024(7) 0.0001(7)
    C10 0.0404(9) 0.0613(11) 0.0614(11) 0.0102(8) 0.0097(8) -0.0044(9)
    C11 0.0547(11) 0.0574(11) 0.0608(11) 0.0142(9) 0.0046(8) -0.0175(9)
    C12 0.0478(10) 0.0461(9) 0.0557(10) 0.0014(8) -0.0012(8) -0.0145(8)
    C13 0.0379(8) 0.0343(8) 0.0472(8) -0.0027(6) 0.0009(6) -0.0010(6)
_geom_special_details
;
All e.s.d.'s (except the e.s.d. in the dihedral angle between two l.s. planes)
are estimated using the full covariance matrix. The cell e.s.d.'s are taken
into account individually in the estimation of e.s.d.'s in distances, angles
and torsion angles; correlations between e.s.d.'s in cell parameters are only
used when they are defined by crystal symmetry. An approximate (isotropic)
treatment of cell e.s.d.'s is used for estimating e.s.d.'s involving l.s.
planes.
;
loop_
    _geom_bond_atom_site_label_1
    _geom_bond_atom_site_label_2
    _geom_bond_site_symmetry_2
    _geom_bond_distance
    _geom_bond_publ_flag
    Cl1 C1 . 1.7137(16) ?
    N4 C13 . 1.318(2) ?
    N4 H4A . 0.8600 ?
    N4 H4B . 0.8600 ?
    O1 C13 . 1.2356(18) ?
    N1 C2 . 1.336(2) ?
    N1 N2 . 1.3413(19) ?
    N2 C5 . 1.360(2) ?
    N2 C4 . 1.452(2) ?
    C6 N3 . 1.2677(19) ?
    C6 C5 . 1.444(2) ?
    C6 H6 . 0.9300 ?
    N3 C7 . 1.4151(19) ?
    C1 C5 . 1.385(2) ?
    C1 C2 . 1.391(2) ?
    C2 C3 . 1.485(2) ?
    C3 H3A . 0.9600 ?
    C3 H3B . 0.9600 ?
    C3 H3C . 0.9600 ?
    C4 H4C . 0.9600 ?
    C4 H4D . 0.9600 ?
    C4 H4E . 0.9600 ?
    C7 C12 . 1.396(2) ?
    C7 C8 . 1.412(2) ?
    C8 C9 . 1.392(2) ?
    C8 C13 . 1.505(2) ?
    C9 C10 . 1.381(2) ?
    C9 H9 . 0.9300 ?
    C10 C11 . 1.376(3) ?
    C10 H10 . 0.9300 ?
    C11 C12 . 1.371(2) ?
    C11 H11 . 0.9300 ?
    C12 H12 . 0.9300 ?
loop_
    _geom_angle_atom_site_label_1
    _geom_angle_atom_site_label_2
    _geom_angle_atom_site_label_3
    _geom_angle_site_symmetry_1
    _geom_angle_site_symmetry_3
    _geom_angle
    _geom_angle_publ_flag
    C13 N4 H4A . . 120.0 ?
    C13 N4 H4B . . 120.0 ?
    H4A N4 H4B . . 120.0 ?
    C2 N1 N2 . . 105.89(13) ?
    N1 N2 C5 . . 112.81(13) ?
    N1 N2 C4 . . 118.44(13) ?
    C5 N2 C4 . . 128.70(14) ?
    N3 C6 C5 . . 122.55(14) ?
    N3 C6 H6 . . 118.7 ?
    C5 C6 H6 . . 118.7 ?
    C6 N3 C7 . . 118.26(13) ?
    C5 C1 C2 . . 107.22(14) ?
    C5 C1 Cl1 . . 127.38(12) ?
    C2 C1 Cl1 . . 125.40(13) ?
    N1 C2 C1 . . 109.62(14) ?
    N1 C2 C3 . . 121.67(15) ?
    C1 C2 C3 . . 128.70(16) ?
    C2 C3 H3A . . 109.5 ?
    C2 C3 H3B . . 109.5 ?
    H3A C3 H3B . . 109.5 ?
    C2 C3 H3C . . 109.5 ?
    H3A C3 H3C . . 109.5 ?
    H3B C3 H3C . . 109.5 ?
    N2 C4 H4C . . 109.5 ?
    N2 C4 H4D . . 109.5 ?
    H4C C4 H4D . . 109.5 ?
    N2 C4 H4E . . 109.5 ?
    H4C C4 H4E . . 109.5 ?
    H4D C4 H4E . . 109.5 ?
    N2 C5 C1 . . 104.45(14) ?
    N2 C5 C6 . . 121.91(13) ?
    C1 C5 C6 . . 133.62(14) ?
    C12 C7 C8 . . 118.74(14) ?
    C12 C7 N3 . . 120.63(13) ?
    C8 C7 N3 . . 120.52(13) ?
    C9 C8 C7 . . 118.35(14) ?
    C9 C8 C13 . . 115.57(13) ?
    C7 C8 C13 . . 126.07(13) ?
    C10 C9 C8 . . 121.76(16) ?
    C10 C9 H9 . . 119.1 ?
    C8 C9 H9 . . 119.1 ?
    C11 C10 C9 . . 119.45(16) ?
    C11 C10 H10 . . 120.3 ?
    C9 C10 H10 . . 120.3 ?
    C12 C11 C10 . . 120.20(16) ?
    C12 C11 H11 . . 119.9 ?
    C10 C11 H11 . . 119.9 ?
    C11 C12 C7 . . 121.41(16) ?
    C11 C12 H12 . . 119.3 ?
    C7 C12 H12 . . 119.3 ?
    O1 C13 N4 . . 121.44(15) ?
    O1 C13 C8 . . 119.04(14) ?
    N4 C13 C8 . . 119.52(13) ?
loop_
    _geom_torsion_atom_site_label_1
    _geom_torsion_atom_site_label_2
    _geom_torsion_atom_site_label_3
    _geom_torsion_atom_site_label_4
    _geom_torsion_site_symmetry_1
    _geom_torsion_site_symmetry_2
    _geom_torsion_site_symmetry_3
    _geom_torsion_site_symmetry_4
    _geom_torsion
    _geom_torsion_publ_flag
    C2 N1 N2 C5 . . . . 0.99(18) ?
    C2 N1 N2 C4 . . . . 178.50(16) ?
    C5 C6 N3 C7 . . . . 175.07(13) ?
    N2 N1 C2 C1 . . . . -0.46(18) ?
    N2 N1 C2 C3 . . . . -179.23(15) ?
    C5 C1 C2 N1 . . . . -0.19(18) ?
    Cl1 C1 C2 N1 . . . . -179.43(12) ?
    C5 C1 C2 C3 . . . . 178.46(17) ?
    Cl1 C1 C2 C3 . . . . -0.8(3) ?
    N1 N2 C5 C1 . . . . -1.09(18) ?
    C4 N2 C5 C1 . . . . -178.29(17) ?
    N1 N2 C5 C6 . . . . 177.42(13) ?
    C4 N2 C5 C6 . . . . 0.2(3) ?
    C2 C1 C5 N2 . . . . 0.75(17) ?
    Cl1 C1 C5 N2 . . . . 179.96(12) ?
    C2 C1 C5 C6 . . . . -177.51(16) ?
    Cl1 C1 C5 C6 . . . . 1.7(3) ?
    N3 C6 C5 N2 . . . . -174.72(15) ?
    N3 C6 C5 C1 . . . . 3.3(3) ?
    C6 N3 C7 C12 . . . . -37.2(2) ?
    C6 N3 C7 C8 . . . . 146.70(15) ?
    C12 C7 C8 C9 . . . . 3.1(2) ?
    N3 C7 C8 C9 . . . . 179.31(13) ?
    C12 C7 C8 C13 . . . . -175.57(15) ?
    N3 C7 C8 C13 . . . . 0.6(2) ?
    C7 C8 C9 C10 . . . . -0.9(2) ?
    C13 C8 C9 C10 . . . . 177.86(15) ?
    C8 C9 C10 C11 . . . . -1.5(3) ?
    C9 C10 C11 C12 . . . . 1.7(3) ?
    C10 C11 C12 C7 . . . . 0.5(3) ?
    C8 C7 C12 C11 . . . . -2.9(3) ?
    N3 C7 C12 C11 . . . . -179.15(16) ?
    C9 C8 C13 O1 . . . . 4.2(2) ?
    C7 C8 C13 O1 . . . . -177.06(15) ?
    C9 C8 C13 N4 . . . . -174.85(15) ?
    C7 C8 C13 N4 . . . . 3.9(2) ?
loop_
    _geom_hbond_atom_site_label_D
    _geom_hbond_atom_site_label_H
    _geom_hbond_atom_site_label_A
    _geom_hbond_site_symmetry_A
    _geom_hbond_distance_DH
    _geom_hbond_distance_HA
    _geom_hbond_distance_DA
    _geom_hbond_angle_DHA
    N4 H4B N3 . 0.86 2.07 2.749(2) 136
    N4 H4A O1 7_555 0.86 2.10 2.930(2) 161
data_global
_journal_date_recd_electronic     2009-11-24
_journal_date_accepted     2009-11-25
_journal_name_full     'Acta Crystallographica, Section E'
_journal_year     2009
_journal_volume     65
_journal_issue     12
_journal_page_first     o3263
_journal_page_last     o3263
_journal_paper_category     QO
_journal_coeditor_code     HB5252
_publ_contact_author_name     'Li Bin'
_publ_contact_author_address
;
Agrochemicals Division
Shenyang Research Institute of Chemical Industry
Shenyang 110021
China
;
_publ_contact_author_email     libin1@sinochem.com
_publ_contact_author_fax     '86 024 85869137'
_publ_contact_author_phone     '86 024 85869218'
_publ_section_title
;\
(<i>E</i>)-2-[(4-Chloro-1,3-dimethyl-1<i>H</i>-pyrazol-5-yl)methyleneamino]\
benzamide
;
loop_
    _publ_author_name
    _publ_author_address
    'Cong, Yunbo '
;
Shenyang Institute of Chemical Technology
Shenyang 110142
People's Republic of China
;
    'Yang, Huibin'
;
Agrochemicals Division
Shenyang Research Institute of Chemical Industry
Shenyang 110021
People's Republic of China
;
    'Yu, Haibo '
;
Agrochemicals Division
Shenyang Research Institute of Chemical Industry
Shenyang 110021
People's Republic of China
;
    'Li, Bin'
;
Agrochemicals Division
Shenyang Research Institute of Chemical Industry
Shenyang 110021
People's Republic of China
;
