# Supplementary material for: (E)-2-[(4-Chloro-1,3-dimethyl-1H-pyrazol-5-yl)methyl­eneamino]benzamide
Source: Acta Crystallogr Sect E Struct Rep Online. 2009 Nov 28;65(Pt 12):o3263. doi: 10.1107/S1600536809050685 (PMC2971773; doi:10.1107/S1600536809050685)
Supplement: Supplementary file 2 [file e-65-o3263-Isup2.hkl]

# 
# h,k,l, Fc-squared, Fo-squared, sigma(Fo-squared) and status flag 
# 
data_I
_shelx_title ' 091011B in C2/c' 
_shelx_refln_list_code          4 
_shelx_F_calc_maximum      441.92 
_exptl_crystal_F_000      1152.00 
_reflns_d_resolution_high  0.8401 
 
loop_ 
 _symmetry_equiv_pos_as_xyz 
 'x, y, z' 
 '-x, y, -z+1/2' 
 'x+1/2, y+1/2, z' 
 '-x+1/2, y+1/2, -z+1/2' 
 '-x, -y, -z' 
 'x, -y, z-1/2' 
 '-x+1/2, -y+1/2, -z' 
 'x+1/2, -y+1/2, z-1/2' 
 
_cell_length_a    22.0459 
_cell_length_b     8.6785 
_cell_length_c    14.1137 
_cell_angle_alpha  90.000 
_cell_angle_beta   96.005 
_cell_angle_gamma  90.000 
 
_shelx_F_squared_multiplier     1.000 
 
loop_ 
 _refln_index_h 
 _refln_index_k 
 _refln_index_l 
 _refln_F_squared_calc 
 _refln_F_squared_meas 
 _refln_F_squared_sigma 
 _refln_observed_status 
   2   0   0       24.90       27.83      1.75 o 
   4   0   0    29371.41    33835.09    666.21 o 
   6   0   0       41.76       80.29      5.79 o 
   8   0   0    16944.93    18192.50    204.52 o 
  10   0   0    15902.55    17556.21    197.83 o 
  12   0   0     2076.87     2011.24     25.21 o 
  14   0   0     1615.29     1653.75     21.67 o 
  16   0   0      259.39      295.95      6.40 o 
  18   0   0      573.56      579.03     10.34 o 
  20   0   0        6.64       16.54      3.55 o 
  22   0   0      308.20      309.65     10.17 o 
  24   0   0        0.59        3.79      4.95 o 
  26   0   0        0.34       -1.26      4.76 o 
   1   1   0       74.21       89.95      3.49 o 
   3   1   0      170.25      198.37      3.10 o 
   5   1   0      919.73     1006.00     10.94 o 
   7   1   0     3128.80     2978.49     27.21 o 
   9   1   0     3453.05     3446.41     31.64 o 
  11   1   0        5.53       25.50      1.79 o 
  13   1   0     2012.18     1961.75     19.51 o 
  15   1   0       65.73       70.24      2.52 o 
  17   1   0       71.41       83.01      3.53 o 
  19   1   0     1202.71     1137.40     13.56 o 
  21   1   0      254.90      245.93      7.78 o 
  23   1   0      596.81      678.88     12.83 o 
  25   1   0       19.15       24.43      6.56 o 
   0   2   0       38.77       59.71      2.82 o 
   2   2   0     4038.33     4095.06     40.22 o 
   4   2   0    12799.29    12554.30    191.26 o 
   6   2   0     1682.17     1595.80     16.91 o 
   8   2   0     7733.41     8036.32     79.02 o 
  10   2   0      860.29      800.67      9.75 o 
  12   2   0     8411.88     8937.72     88.36 o 
  14   2   0      367.50      330.43      5.67 o 
  16   2   0      177.77      171.63      4.96 o 
  18   2   0     1934.42     1932.51     25.89 o 
  20   2   0     1790.25     1654.21     23.38 o 
  22   2   0      212.42      265.87     11.63 o 
  24   2   0      130.94      118.45      6.63 o 
   1   3   0     7392.41     7306.27     71.21 o 
   3   3   0      802.81      804.31      9.48 o 
   5   3   0      145.98      149.12      4.25 o 
   7   3   0      761.19      826.33      9.90 o 
   9   3   0     4185.58     4009.67     40.92 o 
  11   3   0     3211.56     2972.51     31.23 o 
  13   3   0      423.45      383.51      6.15 o 
  15   3   0     2391.39     2420.32     30.73 o 
  17   3   0       11.81       16.38      3.14 o 
  19   3   0     2001.01     1865.57     45.19 o 
  21   3   0       13.53       21.01      7.97 o 
  23   3   0       28.86       11.23      3.84 o 
   0   4   0        1.79        0.62      1.10 o 
   2   4   0     9241.43     9221.10     89.93 o 
   4   4   0      434.55      396.33      5.95 o 
   6   4   0      762.19      764.62      9.72 o 
   8   4   0      218.86      245.39      4.49 o 
  10   4   0     6653.10     6865.45     68.62 o 
  12   4   0     1544.14     1424.99     16.74 o 
  14   4   0      444.34      478.82      8.95 o 
  16   4   0       63.54       43.46      4.51 o 
  18   4   0      320.68      350.71     10.46 o 
  20   4   0      121.41      117.11      7.05 o 
  22   4   0      510.88      508.98     13.84 o 
  24   4   0       24.54       31.51     13.77 o 
   1   5   0    15702.66    16084.58    174.03 o 
   3   5   0     1077.65     1096.16     13.39 o 
   5   5   0     2931.89     3073.47     32.39 o 
   7   5   0     1279.31     1325.84     15.74 o 
   9   5   0     3900.13     3546.22     37.11 o 
  11   5   0     1616.83     1531.55     20.93 o 
  13   5   0     1150.96     1080.99     21.13 o 
  15   5   0     1312.26     1244.57     24.08 o 
  17   5   0      283.35      287.24     37.55 o 
  19   5   0      215.51      248.12     12.21 o 
  21   5   0      199.10      219.01      9.15 o 
   0   6   0      868.58      795.27     15.48 o 
   2   6   0      759.27      696.25      9.97 o 
   4   6   0      395.01      393.43      6.82 o 
   6   6   0     1232.69     1240.89     15.43 o 
   8   6   0      802.55      758.52     10.72 o 
  10   6   0     3028.29     2796.92     44.87 o 
  12   6   0       86.64       89.03      5.74 o 
  14   6   0      146.01      183.99      8.13 o 
  16   6   0      122.42      125.11      7.16 o 
  18   6   0      152.84      139.75     12.98 o 
  20   6   0      237.09      231.53      9.51 o 
   1   7   0     2231.06     2044.42     23.76 o 
   3   7   0     4708.73     4564.39     47.84 o 
   5   7   0      159.61      160.13      4.61 o 
   7   7   0      229.22      206.88      8.02 o 
   9   7   0     1372.09     1387.60     26.18 o 
  11   7   0      594.87      586.38     16.46 o 
  13   7   0     1104.33     1029.20     21.84 o 
  15   7   0       22.06       18.25      3.98 o 
  17   7   0       88.03       90.90      6.77 o 
  19   7   0       26.73       33.06      5.10 o 
   0   8   0      639.24      651.46     15.30 o 
   2   8   0       18.82       24.71      2.58 o 
   4   8   0      331.91      315.72      8.16 o 
   6   8   0       13.15       17.78      3.55 o 
   8   8   0      376.74      398.77     11.96 o 
  10   8   0      417.83      465.57     25.55 o 
  12   8   0      361.42      369.60     23.03 o 
  14   8   0       95.45       75.83      8.33 o 
  16   8   0      121.20      141.51     11.01 o 
   1   9   0      842.74      901.91     15.90 o 
   3   9   0      266.06      303.34     10.46 o 
   5   9   0       90.40       75.84      6.00 o 
   7   9   0       17.07       20.60      4.36 o 
   9   9   0      894.42      866.69     30.63 o 
  11   9   0      828.48      889.45     21.11 o 
   0  10   0     1179.99     1297.66     36.90 o 
   2  10   0      627.68      650.78     23.60 o 
   4  10   0       27.33       20.65      6.46 o 
   6  10   0       21.74       21.38      5.73 o 
 -25   1   1        7.51        9.79      3.94 o 
 -23   1   1        0.01       -0.75      2.30 o 
 -21   1   1      913.42      841.34     14.29 o 
 -19   1   1      502.40      492.84      8.36 o 
 -17   1   1     1146.13     1088.82     13.94 o 
 -15   1   1      816.09      824.76     10.85 o 
 -13   1   1       14.24       14.40      1.42 o 
 -11   1   1     3677.30     4469.48     45.16 o 
  -9   1   1     5325.85     5706.82     56.67 o 
  -7   1   1      417.85      416.31      6.32 o 
  -5   1   1     2814.73     2714.34     31.20 o 
  -3   1   1     4807.49     5126.80     61.81 o 
  -1   1   1    33143.46    31417.18    431.40 o 
   1   1   1      505.26      543.66      8.43 o 
   3   1   1    10071.03    10268.40    100.46 o 
   5   1   1     3381.24     3252.51     29.35 o 
   7   1   1       55.59       57.17      1.73 o 
   9   1   1     3979.64     4311.94     39.19 o 
  11   1   1     5658.87     6424.23     57.77 o 
  13   1   1       10.58        8.45      1.43 o 
  15   1   1      711.49      603.77      7.91 o 
  17   1   1       91.27      119.49      3.41 o 
  19   1   1     1295.08     1270.60     14.78 o 
  21   1   1       26.09       28.60      3.58 o 
  23   1   1        6.74        6.94      3.27 o 
  25   1   1       40.41       50.72      8.16 o 
 -24   2   1        0.88        1.56      3.33 o 
 -22   2   1      706.72      669.27     12.60 o 
 -20   2   1      339.82      298.39      7.55 o 
 -18   2   1     4085.04     3962.89     48.23 o 
 -16   2   1     1356.63     1363.34     28.51 o 
 -14   2   1        3.34        7.87      1.35 o 
 -12   2   1     4073.87     4378.80     44.65 o 
 -10   2   1       98.50      112.76      3.24 o 
  -8   2   1      156.56      258.20      4.03 o 
  -6   2   1      414.34      542.72      7.86 o 
  -4   2   1     1722.67     1845.34     19.07 o 
  -2   2   1        6.94       19.51      0.92 o 
   0   2   1     1597.44     1436.21     14.89 o 
   2   2   1     2911.74     2561.15     29.68 o 
   4   2   1     1638.45     1546.90     16.46 o 
   6   2   1     5177.20     5338.21     47.90 o 
   8   2   1     4285.46     4568.15     41.47 o 
  10   2   1       17.66       13.69      1.42 o 
  12   2   1     1770.74     1886.43     18.83 o 
  14   2   1      682.79      623.88      8.00 o 
  16   2   1       77.43       78.02      3.08 o 
  18   2   1       15.25       29.27      2.44 o 
  20   2   1       26.00       25.47      3.86 o 
  22   2   1      417.91      360.29     17.88 o 
  24   2   1      123.25      137.52      7.22 o 
 -25   3   1        0.00        1.17      3.47 o 
 -23   3   1       34.15       14.75      3.74 o 
 -21   3   1        9.18        9.49      3.30 o 
 -19   3   1       36.80       43.03      3.40 o 
 -17   3   1     2053.26     2197.16     28.78 o 
 -15   3   1      170.12      146.68      4.58 o 
 -13   3   1        0.73        1.28      1.66 o 
 -11   3   1      229.28      221.68      4.75 o 
  -9   3   1     2004.41     1840.71     19.92 o 
  -7   3   1      799.98      842.30      8.98 o 
  -5   3   1     1703.40     1751.24     18.76 o 
  -3   3   1     4635.90     4450.70     44.25 o 
  -1   3   1    13467.71    13567.32    130.50 o 
   1   3   1     4617.90     4458.69     44.22 o 
   3   3   1      255.18      269.01      5.46 o 
   5   3   1      308.22      315.72      4.77 o 
   7   3   1     4646.52     4595.04     45.71 o 
   9   3   1      541.85      672.77      7.63 o 
  11   3   1        1.23        4.31      1.77 o 
  13   3   1      394.38      356.06      5.92 o 
  15   3   1       23.98       36.63      2.21 o 
  17   3   1       73.63       62.14      4.72 o 
  19   3   1        1.80        5.32      3.07 o 
  21   3   1      361.59      363.37     10.77 o 
  23   3   1       36.24       38.81      4.73 o 
 -24   4   1       74.24       74.88      6.02 o 
 -22   4   1      190.67      192.43      8.37 o 
 -20   4   1       31.12       28.32      4.13 o 
 -18   4   1      332.92      294.56      9.60 o 
 -16   4   1     2188.20     2097.10     27.81 o 
 -14   4   1     1538.24     1518.19     20.96 o 
 -12   4   1      107.35      112.00      3.39 o 
 -10   4   1     1183.52     1258.13     14.95 o 
  -8   4   1        4.09       12.14      1.91 o 
  -6   4   1     4632.84     5330.85     53.36 o 
  -4   4   1      144.64      136.52      3.26 o 
  -2   4   1      187.10      207.67      5.35 o 
   0   4   1     2303.25     2438.47     25.61 o 
   2   4   1      556.87      632.34      8.26 o 
   4   4   1     4802.20     5214.79     51.97 o 
   6   4   1       79.42       73.16      2.45 o 
   8   4   1     1106.82     1120.42     13.14 o 
  10   4   1      338.26      425.44      5.76 o 
  12   4   1      272.11      273.41      6.01 o 
  14   4   1      573.55      668.78     19.82 o 
  16   4   1       17.50       34.05      6.39 o 
  18   4   1      671.15      609.58     14.80 o 
  20   4   1      145.76      123.86      6.69 o 
  22   4   1      239.21      272.53      9.93 o 
 -21   5   1       81.04       85.40      7.17 o 
 -19   5   1      242.29      210.75     11.24 o 
 -17   5   1      236.80      236.70     11.92 o 
 -15   5   1     2293.94     2268.98     52.31 o 
 -13   5   1       91.06      103.04      4.28 o 
 -11   5   1       65.45       64.74      3.11 o 
  -9   5   1      197.53      197.54     10.28 o 
  -7   5   1       25.38       30.46      2.02 o 
  -5   5   1     1556.66     1689.57     19.23 o 
  -3   5   1     1621.35     1828.00     20.49 o 
  -1   5   1      154.31      103.23      3.19 o 
   1   5   1     2112.62     2411.42     25.98 o 
   3   5   1      135.94      138.68      3.46 o 
   5   5   1     2345.23     2404.29     25.92 o 
   7   5   1      113.19      152.60      3.67 o 
   9   5   1      154.11      123.19     11.11 o 
  11   5   1       23.59       43.49      9.25 o 
  13   5   1        1.14        3.92      2.69 o 
  15   5   1      217.75      266.21      9.35 o 
  17   5   1      271.18      279.21      9.69 o 
  19   5   1       23.95       33.45      4.55 o 
  21   5   1       27.51       28.74      4.57 o 
 -20   6   1        4.96        2.13      3.59 o 
 -18   6   1        0.19        0.84      3.55 o 
 -16   6   1      207.66      175.77      7.90 o 
 -14   6   1      105.41       95.25      6.12 o 
 -12   6   1       12.86       21.23      4.98 o 
 -10   6   1      926.88      917.57     12.57 o 
  -8   6   1       20.05       26.45      2.17 o 
  -6   6   1        1.09        2.21      1.34 o 
  -4   6   1       65.63       65.14      2.91 o 
  -2   6   1      912.37      980.52     12.81 o 
   0   6   1       41.73       42.50      2.78 o 
   2   6   1      119.77       85.18      3.03 o 
   4   6   1      842.30      926.25     12.23 o 
   6   6   1      490.02      440.60      7.28 o 
   8   6   1       33.29       52.06      7.72 o 
  10   6   1       17.24       21.07      5.22 o 
  12   6   1      854.14      863.58     22.49 o 
  14   6   1     3730.16     3552.81     56.44 o 
  16   6   1     1093.03     1090.37     22.81 o 
  18   6   1      194.70      175.03      8.11 o 
  20   6   1       46.56       57.03      5.84 o 
 -19   7   1       66.16       80.61     10.40 o 
 -17   7   1      153.11      151.33      8.99 o 
 -15   7   1        0.39       -3.96      2.64 o 
 -13   7   1      113.97      113.05      6.80 o 
 -11   7   1        0.00        5.51      4.44 o 
  -9   7   1      138.58      136.71      6.62 o 
  -7   7   1      820.07      762.31     11.38 o 
  -5   7   1       51.42       73.39      3.42 o 
  -3   7   1      298.59      289.68      6.21 o 
  -1   7   1      979.07      971.97     13.30 o 
   1   7   1      430.72      459.62      8.05 o 
   3   7   1     2556.63     2634.72     34.71 o 
   5   7   1      157.31      166.45      9.48 o 
   7   7   1     2783.59     2652.99     69.93 o 
   9   7   1      270.68      233.52     10.63 o 
  11   7   1      408.08      375.46     13.25 o 
  13   7   1       33.14       39.81      4.89 o 
  15   7   1      197.47      178.92      8.46 o 
  17   7   1      258.91      253.22     10.33 o 
 -16   8   1      168.02      179.78      8.87 o 
 -14   8   1       98.53       84.35      6.64 o 
 -12   8   1      124.49      126.08      7.29 o 
 -10   8   1      427.79      451.95     14.52 o 
  -8   8   1      404.94      366.56     11.22 o 
  -6   8   1       73.77       92.86      4.76 o 
  -4   8   1      252.79      242.96      6.07 o 
  -2   8   1        6.45        9.13      2.15 o 
   0   8   1      356.15      363.96      7.43 o 
   2   8   1     1463.71     1434.49     21.57 o 
   4   8   1       55.37       65.72      5.36 o 
   6   8   1      539.10      546.23     14.43 o 
   8   8   1      417.68      381.11     12.23 o 
  10   8   1       59.92       48.37      5.22 o 
  12   8   1       13.74       11.99      3.79 o 
  14   8   1       64.04       62.28     22.16 o 
  16   8   1       26.12       22.70      4.62 o 
 -11   9   1        1.23        7.82      3.81 o 
  -9   9   1        8.77        6.85      3.84 o 
  -7   9   1       51.92       48.44      5.22 o 
  -5   9   1      100.30      116.78      7.02 o 
  -3   9   1       35.72       35.73      3.83 o 
  -1   9   1      433.08      462.49     10.54 o 
   1   9   1      196.17      204.62      8.60 o 
   3   9   1      170.30      157.70      7.84 o 
   5   9   1        9.55       12.16      5.32 o 
   7   9   1       33.12       47.00      5.41 o 
   9   9   1      294.67      249.12     11.44 o 
  11   9   1       40.31       47.78      5.67 o 
  -6  10   1        3.92        8.45      5.54 o 
  -4  10   1        2.69       -2.19      4.81 o 
  -2  10   1       81.60      110.40      9.91 o 
   0  10   1      103.01      110.81     10.40 o 
   2  10   1      310.66      305.08     15.96 o 
   4  10   1       49.11       63.03      9.74 o 
   6  10   1       85.40       82.23      7.05 o 
 -26   0   2       32.34       25.50      6.90 o 
 -24   0   2       96.12      111.97      9.48 o 
 -22   0   2        0.13       -1.75      4.18 o 
 -20   0   2      238.10      212.01     11.09 o 
 -18   0   2      909.35     1089.97     28.93 o 
 -16   0   2     4060.41     4138.15     85.91 o 
 -14   0   2    13989.76    15887.06    305.53 o 
 -12   0   2      583.11      626.75     88.03 o 
 -10   0   2     8224.21     8810.47    242.18 o 
  -8   0   2    18306.49    19624.41    926.86 o 
  -6   0   2    22204.88    24762.03    468.67 o 
  -4   0   2    17533.98    19088.83    362.92 o 
  -2   0   2    18865.57    18686.55    355.25 o 
   0   0   2     2623.61     2597.16     52.35 o 
   2   0   2     1690.82     1616.84     23.60 o 
   4   0   2    45316.82    44095.98    719.18 o 
   6   0   2    24993.49    25187.17    419.90 o 
   8   0   2     1491.86     1435.04     17.99 o 
  10   0   2      516.22      500.14      7.75 o 
  12   0   2    10840.80    11581.51    131.86 o 
  14   0   2     5933.24     5960.75     77.01 o 
  16   0   2     5145.04     5490.68     65.10 o 
  18   0   2      931.72      980.59     21.72 o 
  20   0   2       58.35       48.15      4.74 o 
  22   0   2      138.58      111.67      6.47 o 
  24   0   2      100.15      105.12     10.01 o 
 -25   1   2      176.11      152.73      9.19 o 
 -23   1   2        0.10        0.10      2.78 o 
 -21   1   2      745.96      712.43     12.90 o 
 -19   1   2      104.22       96.10      4.89 o 
 -17   1   2      321.07      289.49      6.63 o 
 -15   1   2      636.71      580.47      8.43 o 
 -13   1   2      317.09      243.56      4.54 o 
 -11   1   2     1554.45     1685.07     18.43 o 
  -9   1   2     1403.86     1387.47     15.19 o 
  -7   1   2     6327.88     6693.61     75.10 o 
  -5   1   2    10269.93    10828.84    119.86 o 
  -3   1   2     8542.43     9059.38    100.29 o 
  -1   1   2    11421.35    11639.02    205.26 o 
   1   1   2     2249.10     2348.65     27.68 o 
   3   1   2        3.93        8.21      0.89 o 
   5   1   2     1073.77      942.18      9.41 o 
   7   1   2     8007.00     8241.38     72.91 o 
   9   1   2     2690.75     2860.18     24.15 o 
  11   1   2      228.32      276.11      3.71 o 
  13   1   2      102.53       90.50      2.39 o 
  15   1   2        0.51        3.96      1.29 o 
  17   1   2     3110.75     2995.78     29.43 o 
  19   1   2     1142.17     1160.54     13.77 o 
  21   1   2       91.27       95.13      4.02 o 
  23   1   2      361.14      342.84      9.29 o 
  25   1   2       65.13       64.00      7.09 o 
 -24   2   2      322.25      351.23      9.79 o 
 -22   2   2       31.48       35.12      3.38 o 
 -20   2   2       19.03       12.43      2.74 o 
 -18   2   2     2312.11     2381.41     30.97 o 
 -16   2   2      272.47      259.91      6.13 o 
 -14   2   2     4430.50     4284.25     44.19 o 
 -12   2   2       51.72       32.37      2.20 o 
 -10   2   2      258.08      321.79      4.92 o 
  -8   2   2     2927.28     2731.55     27.98 o 
  -6   2   2     7584.44     7205.95     94.59 o 
  -4   2   2    11929.07    11579.56    111.49 o 
  -2   2   2    18031.83    17650.61    168.97 o 
   0   2   2     9387.50     9321.28     81.32 o 
   2   2   2       21.88       31.94      1.94 o 
   4   2   2    25675.77    25133.83    348.88 o 
   6   2   2     3041.30     2712.17     27.98 o 
   8   2   2     5483.94     5881.62     52.90 o 
  10   2   2       31.47       24.70      2.01 o 
  12   2   2       89.59       62.44      2.82 o 
  14   2   2     3429.77     3313.34     31.68 o 
  16   2   2      155.41      155.85      3.73 o 
  18   2   2     3322.48     3345.48     37.17 o 
  20   2   2        5.90        2.17      2.05 o 
  22   2   2       72.46       81.00      4.98 o 
  24   2   2      194.41      240.76     14.59 o 
 -25   3   2      200.40      230.56      9.43 o 
 -23   3   2      441.17      502.51     15.76 o 
 -21   3   2       15.90       23.99      3.02 o 
 -19   3   2      504.56      496.57     11.09 o 
 -17   3   2      384.82      359.10     11.22 o 
 -15   3   2     1138.51     1176.14     16.99 o 
 -13   3   2     1683.20     1636.44     21.74 o 
 -11   3   2     4055.59     4011.29     47.47 o 
  -9   3   2        3.45        5.84      1.21 o 
  -7   3   2      123.32      192.16      3.74 o 
  -5   3   2     3630.15     3378.37     34.35 o 
  -3   3   2    25307.75    26091.18    249.29 o 
  -1   3   2      497.05      403.59      5.54 o 
   1   3   2     4369.08     4089.85     40.69 o 
   3   3   2     4679.28     4924.19     55.70 o 
   5   3   2    15058.61    15479.51    134.61 o 
   7   3   2     1165.09     1611.11     15.70 o 
   9   3   2      206.16      229.07      3.29 o 
  11   3   2      562.36      571.39      7.30 o 
  13   3   2     4516.86     4366.03     46.52 o 
  15   3   2      261.02      261.91      5.65 o 
  17   3   2      183.36      179.05      4.93 o 
  19   3   2      614.76      609.17     17.20 o 
  21   3   2       72.92       67.51     10.59 o 
  23   3   2      328.89      358.72     11.05 o 
 -24   4   2       39.20       45.24      5.81 o 
 -22   4   2        0.29        4.83      3.74 o 
 -20   4   2       10.75       27.00      5.22 o 
 -18   4   2      268.38      252.39      6.82 o 
 -16   4   2     2919.54     2904.35     36.85 o 
 -14   4   2       28.99       48.67      4.53 o 
 -12   4   2     1034.99     1024.48     13.13 o 
 -10   4   2      171.54      174.64      4.07 o 
  -8   4   2        6.24        1.69      1.04 o 
  -6   4   2    13657.66    14029.52    135.83 o 
  -4   4   2       78.18      178.55      3.73 o 
  -2   4   2     2860.80     2740.45     28.57 o 
   0   4   2      219.09      216.91      4.00 o 
   2   4   2     3131.42     2946.87     41.72 o 
   4   4   2      678.32      533.03      7.19 o 
   6   4   2     4321.48     4557.97     52.33 o 
   8   4   2     1845.52     1708.96     18.73 o 
  10   4   2      561.32      613.74     10.54 o 
  12   4   2       24.38       35.53      2.65 o 
  14   4   2      407.19      470.04      9.85 o 
  16   4   2     2111.60     1977.80     33.86 o 
  18   4   2       52.38       49.94      4.68 o 
  20   4   2       33.41       37.35      4.53 o 
  22   4   2        0.06       -0.31      3.00 o 
 -21   5   2       25.82       19.84      4.20 o 
 -19   5   2        7.40        4.42      3.21 o 
 -17   5   2     1445.67     1285.67     24.77 o 
 -15   5   2     6666.37     6524.13     76.78 o 
 -13   5   2      133.15      150.67      4.44 o 
 -11   5   2     1637.31     1677.52     19.72 o 
  -9   5   2     1457.62     1465.23     17.51 o 
  -7   5   2     5529.56     5462.63     55.42 o 
  -5   5   2     3353.83     3362.94     35.31 o 
  -3   5   2     2323.36     2169.74     23.79 o 
  -1   5   2       92.60       75.98      2.81 o 
   1   5   2      387.94      371.94      6.10 o 
   3   5   2      421.92      395.91      6.25 o 
   5   5   2     7652.69     7712.89     76.21 o 
   7   5   2     4275.98     4358.44     51.56 o 
   9   5   2      364.88      347.36      9.80 o 
  11   5   2        4.22        5.07      1.89 o 
  13   5   2      680.96      612.52     14.56 o 
  15   5   2     3577.15     3398.59     53.81 o 
  17   5   2     1534.53     1436.12     38.11 o 
  19   5   2       86.42       82.02      6.10 o 
  21   5   2        3.72        2.82      4.30 o 
 -20   6   2        0.57       -1.42      3.30 o 
 -18   6   2       78.05       76.36      5.93 o 
 -16   6   2       75.10       53.26      5.04 o 
 -14   6   2      547.33      564.02     21.70 o 
 -12   6   2       26.65       24.33      4.23 o 
 -10   6   2     1347.27     1317.33     16.66 o 
  -8   6   2     2071.04     2062.99     23.72 o 
  -6   6   2     1229.23     1174.63     14.95 o 
  -4   6   2     3915.88     3924.72     41.20 o 
  -2   6   2      666.01      629.71      9.32 o 
   0   6   2      384.25      362.38      6.45 o 
   2   6   2     3155.85     3135.30     33.45 o 
   4   6   2     1730.83     1704.54     19.76 o 
   6   6   2      981.26      941.33     18.95 o 
   8   6   2     4660.39     4450.05     67.34 o 
  10   6   2      196.40      201.22      8.02 o 
  12   6   2        1.18        5.06      3.25 o 
  14   6   2      177.27      220.34      9.08 o 
  16   6   2        2.66        2.28      3.17 o 
  18   6   2        0.09       -2.95      3.12 o 
  20   6   2       52.27       70.65      6.20 o 
 -19   7   2      155.95      137.18      7.88 o 
 -17   7   2      876.09      867.79     20.06 o 
 -15   7   2      232.41      216.60     15.25 o 
 -13   7   2     1863.17     1867.81     33.51 o 
 -11   7   2      192.34      184.25      8.78 o 
  -9   7   2      207.16      211.54      5.74 o 
  -7   7   2      342.44      321.73      6.77 o 
  -5   7   2     1978.33     1884.94     22.42 o 
  -3   7   2     1667.26     1703.42     20.57 o 
  -1   7   2       17.06       22.10      3.34 o 
   1   7   2       10.20        8.56      2.34 o 
   3   7   2     4053.73     4101.19     50.58 o 
   5   7   2      174.79      148.99      7.20 o 
   7   7   2     1952.70     1841.75     37.21 o 
   9   7   2       11.42       13.50      3.49 o 
  11   7   2      299.35      329.72     11.04 o 
  13   7   2     1160.99     1113.07     24.73 o 
  15   7   2      408.40      414.82     13.04 o 
  17   7   2      688.51      666.61     17.60 o 
 -16   8   2      406.63      415.04     13.34 o 
 -14   8   2      414.24      444.94     13.54 o 
 -12   8   2      218.92      244.42      9.65 o 
 -10   8   2      121.45      148.88      7.48 o 
  -8   8   2       10.56        7.43      2.48 o 
  -6   8   2       55.62       56.03      4.16 o 
  -4   8   2     1602.27     1751.59     21.69 o 
  -2   8   2      264.91      276.08      6.42 o 
   0   8   2        6.60        7.25      2.42 o 
   2   8   2      250.18      227.81      8.81 o 
   4   8   2     1522.50     1559.04     36.52 o 
   6   8   2       87.25       85.90      6.24 o 
   8   8   2       41.31       36.11      4.61 o 
  10   8   2       92.96      103.18      6.72 o 
  12   8   2       69.40       99.07      7.39 o 
  14   8   2      628.50      620.20     17.65 o 
 -11   9   2        2.58        1.87      3.40 o 
  -9   9   2      484.25      493.38     14.10 o 
  -7   9   2      161.96      177.20      8.17 o 
  -5   9   2     2583.08     2666.31     36.33 o 
  -3   9   2       53.29       62.25      8.22 o 
  -1   9   2     1098.86     1076.14     19.71 o 
   1   9   2      561.93      508.74     14.18 o 
   3   9   2      894.65     1005.95     25.09 o 
   5   9   2      702.31      686.28     17.42 o 
   7   9   2      804.47      788.14     19.22 o 
   9   9   2      261.24      260.30     10.54 o 
  11   9   2       25.68       25.98      5.04 o 
  -6  10   2      432.92      491.42     19.48 o 
  -4  10   2      444.65      502.48     19.38 o 
  -2  10   2      970.34      998.09     31.62 o 
   0  10   2       28.14       14.67      6.17 o 
   2  10   2      559.83      613.01     20.13 o 
   4  10   2      502.95      525.72     15.61 o 
 -25   1   3       52.63       47.74      5.21 o 
 -23   1   3       47.36       49.15      4.99 o 
 -21   1   3      142.49      110.89      6.44 o 
 -19   1   3      884.30      763.84     18.02 o 
 -17   1   3      209.12      205.88      5.59 o 
 -15   1   3        0.00       -0.28      1.34 o 
 -13   1   3       21.89       32.13      4.61 o 
 -11   1   3     2838.08     3362.26     39.67 o 
  -9   1   3     1521.73     1625.91     20.27 o 
  -7   1   3      201.29      188.35      8.41 o 
  -5   1   3     4626.00     4472.52     50.61 o 
  -3   1   3    12175.26    12451.42    137.52 o 
  -1   1   3     8948.09     8634.54    110.66 o 
   1   1   3   111504.67    98243.09   6037.95 o 
   3   1   3     3538.70     3266.61     38.34 o 
   5   1   3      870.11      773.68      8.06 o 
   7   1   3     1200.29     1215.47     13.49 o 
   9   1   3        0.27        1.19      0.80 o 
  11   1   3      304.24      397.63      4.80 o 
  13   1   3      198.59      218.24      3.45 o 
  15   1   3     1060.94     1057.73     12.09 o 
  17   1   3        1.55        3.32      1.56 o 
  19   1   3     3073.11     3184.33     35.53 o 
  21   1   3       35.36       37.43      3.79 o 
  23   1   3        6.71        9.93      3.00 o 
  25   1   3       21.91        7.77      6.07 o 
 -24   2   3        1.27        1.53      2.44 o 
 -22   2   3       14.96       38.85      5.60 o 
 -20   2   3      315.68      331.71      8.06 o 
 -18   2   3      203.33      222.91      6.28 o 
 -16   2   3       42.21       55.22      3.14 o 
 -14   2   3      330.07      364.56      7.28 o 
 -12   2   3      427.98      368.11      6.91 o 
 -10   2   3     1914.98     2095.47     25.96 o 
  -8   2   3     1785.23     1927.60     23.67 o 
  -6   2   3     3019.73     2964.29     34.70 o 
  -4   2   3      293.14      331.46      4.74 o 
  -2   2   3      529.02      568.97      7.79 o 
   0   2   3     2011.63     2053.58     20.90 o 
   2   2   3     4939.86     5135.57     73.15 o 
   4   2   3       14.94        9.47      1.17 o 
   6   2   3      171.39      143.77      5.52 o 
   8   2   3      122.86      134.23      2.64 o 
  10   2   3        0.81       -1.11      0.74 o 
  12   2   3     1895.09     2193.43     21.71 o 
  14   2   3       27.33       35.68      1.97 o 
  16   2   3      335.68      354.66      6.70 o 
  18   2   3     1256.30     1269.11     16.73 o 
  20   2   3       42.25       41.88      4.02 o 
  22   2   3       56.60       60.72      4.20 o 
  24   2   3       50.87       70.98      6.48 o 
 -25   3   3       27.16       26.48      4.63 o 
 -23   3   3       31.12       41.12      3.85 o 
 -21   3   3      157.13      156.31      5.75 o 
 -19   3   3       11.89       11.19      2.72 o 
 -17   3   3       13.85       11.48      3.98 o 
 -15   3   3       81.35       86.36      3.80 o 
 -13   3   3      439.44      403.81      7.81 o 
 -11   3   3      513.97      582.96      9.67 o 
  -9   3   3     1168.10      955.22     15.51 o 
  -7   3   3       32.76       41.48      1.83 o 
  -5   3   3      195.11      228.07      4.07 o 
  -3   3   3     8847.66     9111.63     88.64 o 
  -1   3   3     2971.50     2932.93     30.27 o 
   1   3   3       28.96       18.71      0.96 o 
   3   3   3      237.56      266.88      3.53 o 
   5   3   3       17.78        7.46      1.78 o 
   7   3   3     3187.10     3566.65     43.58 o 
   9   3   3     2321.45     2497.50     24.14 o 
  11   3   3     2922.59     3086.12     33.77 o 
  13   3   3      426.39      513.00      8.39 o 
  15   3   3      110.32      108.10      4.58 o 
  17   3   3        0.50       -1.23      1.75 o 
  19   3   3      624.37      631.54     12.44 o 
  21   3   3      275.26      267.05      7.96 o 
  23   3   3      196.91      185.09      8.05 o 
 -24   4   3      243.87      279.58     10.44 o 
 -22   4   3       17.50       10.48      3.61 o 
 -20   4   3      254.61      238.48      6.84 o 
 -18   4   3       73.81       84.34      5.71 o 
 -16   4   3      545.38      500.71      9.99 o 
 -14   4   3     1866.81     2018.82     26.74 o 
 -12   4   3       58.71       65.67      2.89 o 
 -10   4   3      224.22      256.50      5.07 o 
  -8   4   3     1127.88     1146.31     13.95 o 
  -6   4   3       58.51       72.60      2.59 o 
  -4   4   3     6958.06     7411.42     88.93 o 
  -2   4   3       51.03       63.05      2.60 o 
   0   4   3     5205.64     5502.24     54.69 o 
   2   4   3       76.74       63.86      2.72 o 
   4   4   3      722.22      728.17     11.53 o 
   6   4   3     1883.37     2153.04     22.65 o 
   8   4   3      629.65      663.88     11.48 o 
  10   4   3      151.63      153.64      4.22 o 
  12   4   3      101.22      126.22      4.07 o 
  14   4   3      757.05      744.63     11.38 o 
  16   4   3     3545.73     3462.72     44.23 o 
  18   4   3        0.01       -1.38      2.85 o 
  20   4   3      315.96      289.88     10.07 o 
  22   4   3        5.43       11.10      3.78 o 
 -21   5   3        8.48       12.59      4.11 o 
 -19   5   3       38.24       50.46      5.17 o 
 -17   5   3      361.40      394.00      8.90 o 
 -15   5   3     1233.15     1292.68     16.81 o 
 -13   5   3      711.18      659.86     10.08 o 
 -11   5   3      387.72      414.92      7.29 o 
  -9   5   3        0.63        6.30      1.78 o 
  -7   5   3      853.79      794.57     10.89 o 
  -5   5   3       34.72       39.24      2.22 o 
  -3   5   3      484.64      550.88      8.13 o 
  -1   5   3      303.91      391.96      6.39 o 
   1   5   3      235.07      281.00      5.11 o 
   3   5   3      774.80      795.89     10.23 o 
   5   5   3      727.81      765.42     15.83 o 
   7   5   3       15.00       18.18      5.15 o 
   9   5   3       11.40       24.51      6.14 o 
  11   5   3      402.27      372.84      8.29 o 
  13   5   3      141.59      154.82      5.36 o 
  15   5   3      681.68      668.80     16.05 o 
  17   5   3       35.10       39.36      4.66 o 
  19   5   3        4.71        3.04      4.91 o 
  21   5   3      107.16      128.21      7.52 o 
 -20   6   3       30.11       20.57      4.34 o 
 -18   6   3        5.09       -0.83      4.71 o 
 -16   6   3       14.58       11.04      3.54 o 
 -14   6   3      478.41      411.95     10.57 o 
 -12   6   3       13.57        8.92      1.95 o 
 -10   6   3       96.47       85.35      3.54 o 
  -8   6   3        2.52        6.49      1.95 o 
  -6   6   3       71.11       60.61      2.97 o 
  -4   6   3     1141.43     1175.83     14.92 o 
  -2   6   3       10.42        2.95      1.29 o 
   0   6   3     1153.09     1199.04     14.90 o 
   2   6   3      471.83      441.51      7.22 o 
   4   6   3     2768.65     2726.59     43.63 o 
   6   6   3      532.08      555.87     13.62 o 
   8   6   3        6.66       12.03      3.14 o 
  10   6   3      249.82      236.86      8.88 o 
  12   6   3      175.80      144.41      7.24 o 
  14   6   3       47.37       37.34      5.00 o 
  16   6   3        0.96        2.12      4.23 o 
  18   6   3      110.54       82.44      6.34 o 
  20   6   3       14.70       11.49      4.19 o 
 -19   7   3       53.08       56.34      6.80 o 
 -17   7   3       41.61       47.62      7.51 o 
 -15   7   3       41.81       50.10      5.18 o 
 -13   7   3      149.37      140.72     11.13 o 
 -11   7   3      204.95      205.83      5.60 o 
  -9   7   3     1027.03      975.69     13.86 o 
  -7   7   3      902.51      861.47     12.53 o 
  -5   7   3      998.56     1046.00     14.30 o 
  -3   7   3      866.63      851.53     12.19 o 
  -1   7   3      432.46      400.46      8.38 o 
   1   7   3      500.39      482.13      9.72 o 
   3   7   3      109.19      113.25     10.52 o 
   5   7   3      197.64      164.26      7.62 o 
   7   7   3       99.17      134.09      7.75 o 
   9   7   3      437.82      477.40     13.50 o 
  11   7   3      580.92      519.04     14.38 o 
  13   7   3      483.67      502.50     14.36 o 
  15   7   3        0.01       -0.17      3.60 o 
  17   7   3       14.04       10.90      4.93 o 
 -16   8   3       27.21       19.03      4.51 o 
 -14   8   3      117.18      119.79      7.32 o 
 -12   8   3       41.50       51.35      5.29 o 
 -10   8   3      370.66      353.65     12.19 o 
  -8   8   3      130.34      123.49      5.23 o 
  -6   8   3      402.21      382.65      8.75 o 
  -4   8   3       18.77       15.94      2.31 o 
  -2   8   3      591.52      598.34     11.69 o 
   0   8   3       61.23       69.95      5.43 o 
   2   8   3       78.91       87.87      7.07 o 
   4   8   3      124.20      107.56      6.46 o 
   6   8   3       41.58       37.79      4.63 o 
   8   8   3      120.20      103.89      6.83 o 
  10   8   3        1.69       -0.07      3.35 o 
  12   8   3      195.68      206.57      9.44 o 
  14   8   3      179.86      175.50     13.59 o 
 -11   9   3        2.85       -1.34      3.44 o 
  -9   9   3       47.51       31.95      4.84 o 
  -7   9   3        0.89       -2.48      2.99 o 
  -5   9   3       15.48        9.45      3.07 o 
  -3   9   3       88.78       84.82      5.08 o 
  -1   9   3      223.39      245.58      9.78 o 
   1   9   3       67.10       83.86      8.07 o 
   3   9   3      138.70      143.02      7.89 o 
   5   9   3       49.43       55.88      9.94 o 
   7   9   3      456.34      506.31     19.19 o 
   9   9   3      157.43      161.39      8.95 o 
  11   9   3       61.94       96.34      7.51 o 
  -4  10   3       55.01       43.39      7.87 o 
  -2  10   3       91.42      114.74     11.03 o 
   0  10   3      163.69      191.78      9.37 o 
   2  10   3       13.68        8.25      4.54 o 
   4  10   3        8.29        5.72      4.28 o 
 -26   0   4       74.12       80.71      9.57 o 
 -24   0   4      117.62      114.03      9.92 o 
 -22   0   4      212.28      193.98     11.38 o 
 -20   0   4      289.49      218.12     11.39 o 
 -18   0   4       14.38       12.78      4.03 o 
 -16   0   4      614.73      556.52     17.34 o 
 -14   0   4     1833.30     2023.10     44.92 o 
 -12   0   4        4.34        1.36      1.80 o 
 -10   0   4    31289.79    36930.14    699.69 o 
  -8   0   4      213.02      164.31      6.53 o 
  -6   0   4      304.38      324.27      9.47 o 
  -4   0   4      800.99      908.02     20.15 o 
  -2   0   4    84554.51    70003.44   1363.35 o 
   0   0   4   195294.22   155370.45   3008.15 o 
   2   0   4    43256.95    43046.77    482.51 o 
   4   0   4     1941.18     1908.03     23.11 o 
   6   0   4       46.60       39.19      1.69 o 
   8   0   4     1820.05     1778.10     22.06 o 
  10   0   4    18744.10    19594.25    221.60 o 
  12   0   4     1539.17     1378.18     24.46 o 
  14   0   4       60.26       77.04     10.20 o 
  16   0   4     5177.06     5182.70     77.12 o 
  18   0   4      758.86      711.71     15.64 o 
  20   0   4      348.22      331.15     14.85 o 
  22   0   4      271.59      298.90     14.55 o 
  24   0   4        2.58        2.96      5.00 o 
 -25   1   4       52.41       59.13      6.56 o 
 -23   1   4       87.22      121.51      6.93 o 
 -21   1   4     1315.47     1212.30     23.56 o 
 -19   1   4       31.13       29.74      3.66 o 
 -17   1   4      986.21      974.75     18.67 o 
 -15   1   4        7.32        8.59      2.21 o 
 -13   1   4     1318.58     1194.84     16.52 o 
 -11   1   4        0.70       20.32      2.77 o 
  -9   1   4     2759.91     2661.99     35.06 o 
  -7   1   4     2724.54     2602.78     30.43 o 
  -5   1   4        0.08       11.12      3.91 o 
  -3   1   4     4474.92     4550.61     62.96 o 
  -1   1   4    14111.82    14262.91    170.49 o 
   1   1   4    18690.31    18561.41    254.08 o 
   3   1   4    10561.23    10257.04    100.16 o 
   5   1   4     2245.81     2329.29     21.83 o 
   7   1   4     1826.44     1768.43     17.17 o 
   9   1   4      941.27      896.64      8.68 o 
  11   1   4      170.46      136.78      3.66 o 
  13   1   4     1125.21     1052.06     11.78 o 
  15   1   4        3.52        2.22      1.29 o 
  17   1   4      249.37      234.11      5.43 o 
  19   1   4      151.02      155.92      5.94 o 
  21   1   4      798.89      764.75     17.56 o 
  23   1   4       45.69       53.01      8.94 o 
 -24   2   4       87.68       84.54      6.42 o 
 -22   2   4       43.90       58.57      4.10 o 
 -20   2   4     2672.87     2528.94     33.38 o 
 -18   2   4      805.20      792.89     13.29 o 
 -16   2   4      294.14      272.36      6.47 o 
 -14   2   4     1042.18     1057.12     15.44 o 
 -12   2   4     1910.75     1923.69     24.61 o 
 -10   2   4     3761.12     3658.93     43.23 o 
  -8   2   4     3238.10     3149.82     37.16 o 
  -6   2   4        0.19       -0.51      0.75 o 
  -4   2   4     1087.83     1057.17     11.94 o 
  -2   2   4     8407.30     8107.35     71.01 o 
   0   2   4     3947.77     3931.21     35.10 o 
   2   2   4    14069.23    14341.19    140.39 o 
   4   2   4     2604.91     2404.52     29.64 o 
   6   2   4     2035.43     2152.09     27.08 o 
   8   2   4     1828.20     1826.45     17.99 o 
  10   2   4      873.95      743.68      8.72 o 
  12   2   4     5816.43     6119.73     63.26 o 
  14   2   4      135.11      122.58      3.79 o 
  16   2   4      146.92      135.60      4.22 o 
  18   2   4     1711.13     1712.62     21.21 o 
  20   2   4      573.50      587.86     10.12 o 
  22   2   4      474.70      487.68     11.42 o 
  24   2   4       70.37       98.01     10.79 o 
 -23   3   4        2.77       -0.69      3.04 o 
 -21   3   4       68.33       56.31      4.15 o 
 -19   3   4     1107.48     1142.32     17.77 o 
 -17   3   4      115.06       97.21      5.61 o 
 -15   3   4      654.91      676.44     11.50 o 
 -13   3   4        0.37        3.21      1.67 o 
 -11   3   4     3731.11     3709.25     44.21 o 
  -9   3   4     1806.55     1667.91     21.51 o 
  -7   3   4      785.29      794.26     13.30 o 
  -5   3   4      168.53      232.24      4.19 o 
  -3   3   4      745.40      848.29     10.22 o 
  -1   3   4     1602.14     1454.39     16.20 o 
   1   3   4     7522.58     7212.78     71.72 o 
   3   3   4      469.20      372.65      6.89 o 
   5   3   4      658.85      786.78     12.08 o 
   7   3   4       42.02       26.75      2.12 o 
   9   3   4     2180.33     1990.91     22.94 o 
  11   3   4     3695.00     3328.59     36.37 o 
  13   3   4      187.12      199.80      4.92 o 
  15   3   4       94.49      106.73      3.78 o 
  17   3   4      584.34      554.38     10.45 o 
  19   3   4      158.04      157.13      5.08 o 
  21   3   4      208.86      211.88      7.08 o 
  23   3   4        0.36        3.79      3.73 o 
 -22   4   4      188.50      199.64      7.35 o 
 -20   4   4      718.67      757.09     13.72 o 
 -18   4   4      363.68      330.08      8.09 o 
 -16   4   4     1380.63     1385.37     20.22 o 
 -14   4   4     2008.03     1958.39     26.21 o 
 -12   4   4     1954.58     1878.72     21.65 o 
 -10   4   4      707.76      756.45     10.44 o 
  -8   4   4      924.32      887.98     11.55 o 
  -6   4   4      105.44      116.57      3.26 o 
  -4   4   4      820.54      824.31     10.54 o 
  -2   4   4     1366.85     1552.67     17.37 o 
   0   4   4     5447.77     5220.52     52.10 o 
   2   4   4      352.74      357.59      5.25 o 
   4   4   4      806.92      811.09      8.80 o 
   6   4   4      384.93      404.48      8.17 o 
   8   4   4     3113.59     3091.82     39.39 o 
  10   4   4      546.89      576.56      9.29 o 
  12   4   4     1308.14     1378.63     17.75 o 
  14   4   4      839.43      773.34     11.79 o 
  16   4   4       19.62       26.37      2.83 o 
  18   4   4       34.05       37.03      3.93 o 
  20   4   4      139.01      146.14      7.35 o 
  22   4   4      431.24      464.41     13.37 o 
 -21   5   4       35.48       39.37      5.03 o 
 -19   5   4      219.70      251.05      7.23 o 
 -17   5   4      243.17      256.13      6.24 o 
 -15   5   4     1761.08     1723.59     21.17 o 
 -13   5   4       77.32       69.76      3.99 o 
 -11   5   4     4205.39     3988.75     42.12 o 
  -9   5   4      520.12      461.50      7.76 o 
  -7   5   4     1937.20     1852.47     21.28 o 
  -5   5   4     1005.88     1049.97     13.33 o 
  -3   5   4     3973.59     3996.88     41.35 o 
  -1   5   4     4814.57     4932.66     50.03 o 
   1   5   4    12741.61    12760.78    124.04 o 
   3   5   4      907.46      991.92     14.50 o 
   5   5   4      867.98      912.03     18.16 o 
   7   5   4      122.88      120.01      5.71 o 
   9   5   4     3326.76     3236.32     50.66 o 
  11   5   4     1293.26     1184.16     18.42 o 
  13   5   4      278.17      289.66      7.61 o 
  15   5   4     1858.01     1661.19     30.42 o 
  17   5   4      282.63      306.65     13.70 o 
  19   5   4      342.39      348.04     11.50 o 
  21   5   4       13.49       17.50      4.12 o 
 -20   6   4      273.28      274.31     10.32 o 
 -18   6   4      232.00      209.21      8.72 o 
 -16   6   4        3.14        1.26      1.92 o 
 -14   6   4      103.94       90.94      4.00 o 
 -12   6   4       99.27       89.11      3.80 o 
 -10   6   4      742.11      724.09     11.00 o 
  -8   6   4     2372.43     2172.53     37.02 o 
  -6   6   4      187.63      186.68      7.43 o 
  -4   6   4      377.39      418.77      7.32 o 
  -2   6   4       86.80       82.97      3.15 o 
   0   6   4     1449.06     1431.88     17.16 o 
   2   6   4      598.22      540.19     13.24 o 
   4   6   4     1037.42     1049.10     53.58 o 
   6   6   4      116.11      135.87      6.67 o 
   8   6   4     1952.48     1891.30     33.23 o 
  10   6   4      321.13      320.09     10.56 o 
  12   6   4      260.65      223.63      8.89 o 
  14   6   4        0.60        5.88      5.49 o 
  16   6   4      205.86      218.67      9.27 o 
  18   6   4        8.97       10.02      6.24 o 
 -17   7   4        0.03        0.44      3.18 o 
 -15   7   4        0.27        2.17      3.30 o 
 -13   7   4      180.48      183.25      5.45 o 
 -11   7   4     1650.48     1649.94     21.88 o 
  -9   7   4      258.51      276.68      6.38 o 
  -7   7   4      673.74      649.80     10.49 o 
  -5   7   4       12.35        8.05      1.96 o 
  -3   7   4     1803.65     1779.69     22.46 o 
  -1   7   4     3044.28     2816.23     40.00 o 
   1   7   4      770.08      744.99     20.70 o 
   3   7   4     4143.83     4082.75     63.33 o 
   5   7   4      113.96      105.36      9.77 o 
   7   7   4      405.51      384.55     12.42 o 
   9   7   4      574.83      580.62     15.51 o 
  11   7   4      260.09      258.93     10.20 o 
  13   7   4     1713.23     1689.70     32.26 o 
  15   7   4      542.23      518.71     15.07 o 
  17   7   4       51.87       53.95      6.14 o 
 -14   8   4        0.03       -2.91      3.31 o 
 -12   8   4      316.61      339.94     11.12 o 
 -10   8   4      762.15      824.50     20.38 o 
  -8   8   4        9.56        9.31      2.20 o 
  -6   8   4      579.15      573.34     10.00 o 
  -4   8   4      534.79      491.57     10.44 o 
  -2   8   4       51.97       56.32      5.08 o 
   0   8   4       76.56       70.80      8.46 o 
   2   8   4       96.86      102.62     13.97 o 
   4   8   4      246.89      242.10      9.52 o 
   6   8   4        0.05       -3.30      3.10 o 
   8   8   4      242.14      260.69     18.27 o 
  10   8   4      195.08      218.44      9.58 o 
  12   8   4      410.47      441.67     14.03 o 
  14   8   4        0.24        2.77      3.88 o 
 -11   9   4      270.40      302.38     10.82 o 
  -9   9   4      702.57      688.58     24.13 o 
  -7   9   4        3.49       -0.24      2.45 o 
  -5   9   4        2.20        2.50      2.62 o 
  -3   9   4       19.73       28.65      8.06 o 
  -1   9   4      826.26      862.54     20.12 o 
   1   9   4      976.06     1032.02     22.80 o 
   3   9   4       25.72       23.07      9.01 o 
   5   9   4      229.51      253.80     10.61 o 
   7   9   4      235.63      245.61     10.41 o 
   9   9   4      316.90      307.83     11.89 o 
  -2  10   4      183.12      194.08     10.45 o 
   0  10   4     1151.71     1205.49     41.41 o 
 -25   1   5        1.96        4.04      3.62 o 
 -23   1   5        6.55        2.48      3.33 o 
 -21   1   5      596.22      540.11     13.81 o 
 -19   1   5      325.37      346.40     14.56 o 
 -17   1   5      777.25      762.90     15.81 o 
 -15   1   5      489.22      436.54     12.98 o 
 -13   1   5      436.30      477.85     14.08 o 
 -11   1   5        1.67        7.89      3.59 o 
  -9   1   5      156.84      161.98     13.51 o 
  -7   1   5      138.19      131.18      4.20 o 
  -5   1   5        0.00        0.56      1.34 o 
  -3   1   5      127.46      197.39      5.14 o 
  -1   1   5    14084.70    14452.04    140.39 o 
   1   1   5     1615.79     1534.09     16.44 o 
   3   1   5      586.92      607.02      7.50 o 
   5   1   5     3704.34     3872.52     35.43 o 
   7   1   5     1959.44     2096.74     20.23 o 
   9   1   5      318.22      274.73      3.66 o 
  11   1   5      126.48      112.78      4.01 o 
  13   1   5      659.58      709.58      8.81 o 
  15   1   5      961.84      893.76     12.18 o 
  17   1   5      141.91      166.92      5.81 o 
  19   1   5      720.92      722.00     13.64 o 
  21   1   5        5.51        1.53      7.94 o 
  23   1   5       83.11       84.22      6.58 o 
 -24   2   5       99.52      114.53      7.00 o 
 -22   2   5        0.02       -2.24      2.90 o 
 -20   2   5      380.41      418.70     11.73 o 
 -18   2   5      143.40      143.43      5.70 o 
 -16   2   5        0.88       -0.28      1.70 o 
 -14   2   5       21.36       30.28      2.47 o 
 -12   2   5      396.37      436.82      8.59 o 
 -10   2   5     2008.51     1964.45     21.94 o 
  -8   2   5      496.40      440.42      7.39 o 
  -6   2   5      157.71      182.58      4.02 o 
  -4   2   5     7281.71     7374.43     72.15 o 
  -2   2   5    20947.38    21255.86    253.09 o 
   0   2   5     3455.21     3639.05     36.90 o 
   2   2   5       25.93       37.02      1.31 o 
   4   2   5     2736.05     2715.14     33.34 o 
   6   2   5       98.45      138.11      3.96 o 
   8   2   5     4425.98     4540.22    111.80 o 
  10   2   5       19.29       10.95      2.00 o 
  12   2   5       96.54      129.58      3.80 o 
  14   2   5       72.87       74.56      3.15 o 
  16   2   5       16.02       15.18      2.17 o 
  18   2   5      102.92      106.15      4.14 o 
  20   2   5      173.68      162.50      6.29 o 
  22   2   5        0.20        0.32      2.76 o 
 -23   3   5       19.79       32.92      3.73 o 
 -21   3   5       66.09       71.39      4.37 o 
 -19   3   5       31.23       17.83      3.11 o 
 -17   3   5     1890.76     1972.04     26.80 o 
 -15   3   5     1163.23     1172.12     17.36 o 
 -13   3   5     1013.15      993.30     15.01 o 
 -11   3   5      286.43      268.07      6.04 o 
  -9   3   5      134.49      132.48      3.84 o 
  -7   3   5      966.10     1005.01     12.33 o 
  -5   3   5      254.57      296.68      5.01 o 
  -3   3   5       24.48       25.01      1.22 o 
  -1   3   5      293.83      281.44      4.61 o 
   1   3   5      964.61     1006.04     11.30 o 
   3   3   5      319.11      376.25      7.14 o 
   5   3   5       71.99       40.85      3.87 o 
   7   3   5      236.43      259.65      6.07 o 
   9   3   5      159.59      128.02      3.77 o 
  11   3   5      532.54      541.60      8.80 o 
  13   3   5        7.24        4.69      1.70 o 
  15   3   5      136.01      110.04      4.04 o 
  17   3   5      197.37      203.15      5.48 o 
  19   3   5      654.83      638.20     12.89 o 
  21   3   5        0.09        1.88      3.71 o 
 -22   4   5        5.52        5.45      2.80 o 
 -20   4   5      329.61      335.24      8.55 o 
 -18   4   5       44.61       40.18      3.49 o 
 -16   4   5     1362.36     1302.16     19.45 o 
 -14   4   5     2236.45     2114.20     28.49 o 
 -12   4   5     1222.27     1158.77     14.84 o 
 -10   4   5       50.28       55.08      3.30 o 
  -8   4   5      203.33      211.99      4.97 o 
  -6   4   5     2246.68     2347.03     25.52 o 
  -4   4   5        0.62        7.16      1.30 o 
  -2   4   5      478.98      438.08      6.54 o 
   0   4   5      104.90       98.18      2.86 o 
   2   4   5     2310.73     2286.79     25.88 o 
   4   4   5      617.70      712.83     11.82 o 
   6   4   5       13.89        3.46      2.94 o 
   8   4   5      619.64      634.31     11.43 o 
  10   4   5      323.04      326.34      6.65 o 
  12   4   5       73.15       90.25      3.73 o 
  14   4   5      776.85      767.34     11.95 o 
  16   4   5       93.32       84.04      4.06 o 
  18   4   5      174.84      178.45      5.63 o 
  20   4   5       16.95        7.14      3.01 o 
 -21   5   5      174.71      166.41      7.82 o 
 -19   5   5        0.00       -1.31      2.00 o 
 -17   5   5        4.22        5.19      2.34 o 
 -15   5   5     1151.22     1135.89     15.57 o 
 -13   5   5       91.93       88.26      3.75 o 
 -11   5   5       20.66       28.99      3.08 o 
  -9   5   5       35.54       29.67      2.27 o 
  -7   5   5      282.96      304.50      5.98 o 
  -5   5   5     3633.63     3639.79     38.27 o 
  -3   5   5       28.39       38.66      2.53 o 
  -1   5   5      104.72      124.35      4.03 o 
   1   5   5       95.74      114.87      3.83 o 
   3   5   5      461.01      484.22     11.94 o 
   5   5   5      146.59      163.65      6.60 o 
   7   5   5        1.36        0.52      1.85 o 
   9   5   5       72.61       84.90      4.40 o 
  11   5   5       46.38       44.03      3.04 o 
  13   5   5      441.48      418.16      9.37 o 
  15   5   5      233.76      203.44      6.87 o 
  17   5   5       11.56       11.24      6.46 o 
  19   5   5      247.20      263.61     10.12 o 
 -20   6   5       52.85       52.85      5.62 o 
 -18   6   5       62.26       73.15      6.93 o 
 -16   6   5      179.80      174.03      5.41 o 
 -14   6   5       42.97       47.38      6.14 o 
 -12   6   5      589.02      559.51      9.53 o 
 -10   6   5        1.85        1.74      1.77 o 
  -8   6   5      103.33       98.44      3.77 o 
  -6   6   5      119.74      134.04      4.15 o 
  -4   6   5      657.54      630.29      9.62 o 
  -2   6   5      196.74      223.68      4.99 o 
   0   6   5       58.61       56.04      4.57 o 
   2   6   5     1474.78     1382.10     42.14 o 
   4   6   5     4766.97     4703.07     71.15 o 
   6   6   5      990.62      934.16     19.78 o 
   8   6   5      373.48      344.58     11.02 o 
  10   6   5        2.89       -0.98      2.69 o 
  12   6   5        2.09       -3.97      3.04 o 
  14   6   5      422.77      388.61     12.29 o 
  16   6   5       14.48       11.47      3.79 o 
  18   6   5        4.58        1.29      3.79 o 
 -17   7   5        2.08       -0.91      3.34 o 
 -15   7   5      281.53      251.72      6.61 o 
 -13   7   5       28.02       25.47      2.88 o 
 -11   7   5       41.95       53.47      3.44 o 
  -9   7   5        6.71        1.54      1.89 o 
  -7   7   5      378.55      311.48      6.79 o 
  -5   7   5       10.82        9.41      2.04 o 
  -3   7   5      320.59      265.74     11.79 o 
  -1   7   5      407.11      384.93     11.54 o 
   1   7   5      486.83      461.27     14.33 o 
   3   7   5     2331.21     2340.34     40.02 o 
   5   7   5      283.97      243.24     15.36 o 
   7   7   5      516.45      462.22     13.38 o 
   9   7   5     1460.47     1375.49     35.73 o 
  11   7   5        3.51       -1.40      5.08 o 
  13   7   5        0.00        4.63      3.65 o 
  15   7   5       97.83      113.65      7.76 o 
 -14   8   5       42.87       59.17     11.64 o 
 -12   8   5       26.97       28.70      3.08 o 
 -10   8   5       11.71       13.47      2.62 o 
  -8   8   5       37.69       24.98      3.23 o 
  -6   8   5        0.05       -0.02      2.34 o 
  -4   8   5      111.33      102.99      4.86 o 
  -2   8   5       28.39       36.31      4.70 o 
   0   8   5       24.94       30.29      4.50 o 
   2   8   5      198.11      179.05      8.24 o 
   4   8   5      107.12      122.48      7.27 o 
   6   8   5       33.44       36.02      4.88 o 
   8   8   5      571.61      559.34     39.42 o 
  10   8   5       11.95        7.69      4.00 o 
  12   8   5        9.11       10.23      4.38 o 
 -11   9   5       15.96       12.96      3.95 o 
  -9   9   5        7.61       14.04      3.33 o 
  -7   9   5        2.62       -2.28      3.06 o 
  -5   9   5      109.33      124.64      8.31 o 
  -3   9   5       69.75       54.40      5.82 o 
  -1   9   5      573.32      582.95     16.13 o 
   1   9   5       58.58       60.96      6.03 o 
   3   9   5      174.80      176.06      8.94 o 
   5   9   5       28.56       31.77      5.42 o 
   7   9   5       39.95       40.40      5.68 o 
   9   9   5       23.42        6.89      5.85 o 
 -24   0   6        7.37       -1.17      4.27 o 
 -22   0   6      456.15      482.19     18.86 o 
 -20   0   6     1138.67     1014.39     28.90 o 
 -18   0   6       95.91      118.65      8.12 o 
 -16   0   6     3023.61     3254.59     69.91 o 
 -14   0   6     4152.78     4466.24     91.72 o 
 -12   0   6     1869.76     1762.77     39.81 o 
 -10   0   6      838.40      835.57     21.43 o 
  -8   0   6     3659.36     3601.23     73.30 o 
  -6   0   6    10216.88     9771.23    188.98 o 
  -4   0   6     1903.32     1669.40     35.62 o 
  -2   0   6     4837.34     5186.08    101.83 o 
   0   0   6      926.16      986.94     22.72 o 
   2   0   6    16474.20    16753.54    189.13 o 
   4   0   6     4239.55     4146.81     48.73 o 
   6   0   6     5180.74     4796.38     56.10 o 
   8   0   6     3415.91     3096.57     37.31 o 
  10   0   6      571.87      532.35      8.59 o 
  12   0   6     2480.08     2500.48     65.68 o 
  14   0   6     1782.93     1802.89     30.15 o 
  16   0   6     7019.73     7567.28    161.41 o 
  18   0   6      884.22      891.58     27.23 o 
  20   0   6     2838.99     2778.45     67.14 o 
  22   0   6      137.76      139.18     10.79 o 
 -25   1   6       65.46       81.31      7.22 o 
 -23   1   6      171.17      160.19      7.63 o 
 -21   1   6        2.36        1.50      3.02 o 
 -19   1   6      110.04      110.95      8.70 o 
 -17   1   6      287.08      298.65      9.02 o 
 -15   1   6     1572.69     1537.12     26.05 o 
 -13   1   6     1358.30     1497.78     24.93 o 
 -11   1   6     1119.65     1140.11     19.60 o 
  -9   1   6     3060.48     3184.35     46.63 o 
  -7   1   6     2305.42     2436.16     51.12 o 
  -5   1   6      587.08      578.32     10.74 o 
  -3   1   6      850.91      684.42     16.53 o 
  -1   1   6      110.35       85.10      2.32 o 
   1   1   6      200.15      186.04      3.52 o 
   3   1   6      676.63      582.86      6.60 o 
   5   1   6      643.80      520.94      5.67 o 
   7   1   6     2325.46     2511.87     21.67 o 
   9   1   6      705.82      700.74      8.38 o 
  11   1   6      213.56      251.39      5.04 o 
  13   1   6       15.78       13.86      1.77 o 
  15   1   6       22.23       25.00      2.88 o 
  17   1   6      631.66      613.98     11.90 o 
  19   1   6       77.86       48.74      7.68 o 
  21   1   6       43.26       29.33      4.81 o 
  23   1   6       22.30       27.61      9.28 o 
 -24   2   6      119.07      134.64      7.39 o 
 -22   2   6       15.64       10.41      3.37 o 
 -20   2   6       74.14       80.01      6.90 o 
 -18   2   6      431.18      418.53     11.42 o 
 -16   2   6      848.05      848.35     17.13 o 
 -14   2   6      999.10      910.04     24.36 o 
 -12   2   6      385.43      386.96      7.62 o 
 -10   2   6     1169.95     1271.81     17.26 o 
  -8   2   6      210.62      229.48      4.96 o 
  -6   2   6     2595.65     2620.15     34.31 o 
  -4   2   6    10277.94    10015.67     98.50 o 
  -2   2   6     1365.36     1099.09     12.69 o 
   0   2   6     2417.53     2351.92     24.76 o 
   2   2   6      260.57      301.99      5.82 o 
   4   2   6     8215.22     8259.69    125.40 o 
   6   2   6     1562.99     1545.26     20.76 o 
   8   2   6     2659.30     2995.26     32.66 o 
  10   2   6       41.76       59.13      2.70 o 
  12   2   6       19.21       25.35      2.16 o 
  14   2   6      542.30      549.59      9.01 o 
  16   2   6      938.20      931.56     14.33 o 
  18   2   6      526.49      525.06     11.21 o 
  20   2   6       75.90       88.43      5.31 o 
  22   2   6      255.79      257.84     10.01 o 
 -23   3   6      170.64      189.99      8.56 o 
 -21   3   6       57.64       74.47      5.49 o 
 -19   3   6      239.82      258.15      7.69 o 
 -17   3   6       17.77       15.94      6.00 o 
 -15   3   6       24.33       18.64      2.73 o 
 -13   3   6     5614.03     5748.77     67.50 o 
 -11   3   6       51.92       54.45      5.01 o 
  -9   3   6      626.35      650.98     10.44 o 
  -7   3   6       14.81       10.51      2.12 o 
  -5   3   6      617.56      501.64      7.28 o 
  -3   3   6    14813.40    15367.66    133.92 o 
  -1   3   6     2087.50     2065.33     21.11 o 
   1   3   6      574.55      644.22      8.38 o 
   3   3   6     7725.54     7778.36     90.70 o 
   5   3   6      600.52      556.95      9.83 o 
   7   3   6      153.67      101.92      3.87 o 
   9   3   6      737.73      812.36     14.48 o 
  11   3   6      131.92      121.31      3.98 o 
  13   3   6     1727.63     1795.01     21.96 o 
  15   3   6      161.42      128.13      4.47 o 
  17   3   6      128.79      125.38      5.01 o 
  19   3   6      176.86      173.72      7.75 o 
  21   3   6        2.10       -2.56      3.83 o 
 -22   4   6        7.38        9.41      3.07 o 
 -20   4   6        1.08        0.28      2.89 o 
 -18   4   6       39.13       40.55      5.42 o 
 -16   4   6     2844.50     2796.59     36.26 o 
 -14   4   6      691.99      737.84     12.72 o 
 -12   4   6     1956.11     1905.86     22.26 o 
 -10   4   6       31.70       25.87      2.15 o 
  -8   4   6      844.71      848.02     12.23 o 
  -6   4   6     1593.80     1584.91     21.00 o 
  -4   4   6      529.69      500.24      7.48 o 
  -2   4   6      567.95      532.53      6.69 o 
   0   4   6      203.58      206.88      3.50 o 
   2   4   6      563.81      597.85     10.39 o 
   4   4   6     1400.15     1275.00     18.64 o 
   6   4   6     1588.69     1570.31     22.30 o 
   8   4   6        0.19        3.78      3.97 o 
  10   4   6      935.00      906.18     13.13 o 
  12   4   6     1078.79     1056.40     14.93 o 
  14   4   6       44.08       53.90      4.89 o 
  16   4   6      378.00      390.30      8.27 o 
  18   4   6      510.62      497.33      9.65 o 
  20   4   6       78.03       79.42      6.58 o 
 -21   5   6      158.78      169.31      5.71 o 
 -19   5   6      239.24      238.84      6.42 o 
 -17   5   6      878.45      817.80     12.73 o 
 -15   5   6     1970.48     1975.67     23.97 o 
 -13   5   6      339.84      330.38      7.42 o 
 -11   5   6       20.50       21.62      2.38 o 
  -9   5   6       71.66       81.42      3.42 o 
  -7   5   6     3302.09     3268.02     35.10 o 
  -5   5   6     2441.35     2355.65     26.11 o 
  -3   5   6       22.01       19.40      2.84 o 
  -1   5   6      476.44      450.92      8.38 o 
   1   5   6       60.00       65.62      4.57 o 
   3   5   6     1117.44     1085.75     16.89 o 
   5   5   6     1111.62     1095.86     17.34 o 
   7   5   6     3645.85     3584.57     45.97 o 
   9   5   6      240.03      240.35      7.18 o 
  11   5   6       43.16       50.25      6.06 o 
  13   5   6       89.23       93.31      4.63 o 
  15   5   6     2350.12     2285.30     28.27 o 
  17   5   6      757.73      807.24     13.34 o 
  19   5   6       20.44       21.19      3.74 o 
 -20   6   6        5.68        5.07      3.92 o 
 -18   6   6       13.29       13.27      2.63 o 
 -16   6   6       14.24       14.47      2.61 o 
 -14   6   6      130.03      132.40      4.66 o 
 -12   6   6       16.58       17.73      4.16 o 
 -10   6   6      831.42      786.18     11.84 o 
  -8   6   6      735.78      716.31     10.91 o 
  -6   6   6     1297.43     1284.99     19.66 o 
  -4   6   6     1065.40     1076.91     14.14 o 
  -2   6   6     1472.61     1421.82     21.28 o 
   0   6   6       35.20       40.72      4.21 o 
   2   6   6      785.50      791.70     17.58 o 
   4   6   6      282.25      297.19     10.01 o 
   6   6   6     2411.98     2308.50     39.36 o 
   8   6   6      588.02      541.87     14.44 o 
  10   6   6      624.00      660.42     16.43 o 
  12   6   6       14.47       14.53      3.11 o 
  14   6   6       38.97       42.47      4.32 o 
  16   6   6       22.13       32.03      4.96 o 
  18   6   6       26.88       47.92      5.62 o 
 -17   7   6      320.79      323.09     12.52 o 
 -15   7   6      320.51      338.32      7.77 o 
 -13   7   6      827.51      788.70     12.58 o 
 -11   7   6       61.58       60.15      3.65 o 
  -9   7   6        2.28        2.75      2.04 o 
  -7   7   6      380.59      371.24      7.55 o 
  -5   7   6      811.30      849.15     14.53 o 
  -3   7   6      665.50      642.92     15.83 o 
  -1   7   6      209.29      224.62     12.11 o 
   1   7   6      367.02      360.77     21.77 o 
   3   7   6      464.81      451.45     13.08 o 
   5   7   6      692.27      660.04     16.62 o 
   7   7   6      537.85      555.33     15.25 o 
   9   7   6        1.20        1.78      3.50 o 
  11   7   6      133.38      128.36      7.48 o 
  13   7   6      602.10      616.09     18.53 o 
  15   7   6      260.62      287.21     11.28 o 
 -14   8   6      758.64      846.33     13.70 o 
 -12   8   6       23.98       22.84      3.49 o 
 -10   8   6      100.96      116.42      5.46 o 
  -8   8   6      150.86      133.17      5.62 o 
  -6   8   6      410.57      394.49      9.42 o 
  -4   8   6       42.60       50.31      8.02 o 
  -2   8   6        1.20        0.82      3.13 o 
   0   8   6       13.15       10.01      3.73 o 
   2   8   6        1.34       -0.69      3.30 o 
   4   8   6       64.74       67.55      6.15 o 
   6   8   6      330.96      358.34     13.09 o 
   8   8   6      179.05      169.96      8.94 o 
  10   8   6       48.16       47.62      5.93 o 
  12   8   6        0.03        2.47      3.68 o 
  -9   9   6      219.05      229.33      7.59 o 
  -7   9   6      327.81      354.87     12.40 o 
  -5   9   6      654.67      629.66     17.00 o 
  -3   9   6      232.77      221.00     12.45 o 
  -1   9   6      480.27      557.16     16.15 o 
   1   9   6      404.79      474.27     14.90 o 
   3   9   6      336.23      317.85     13.07 o 
   5   9   6      581.07      601.74     17.20 o 
   7   9   6      295.22      280.95     11.64 o 
 -23   1   7        1.85        0.31      3.06 o 
 -21   1   7       51.88       31.76      4.36 o 
 -19   1   7      750.09      699.59     16.90 o 
 -17   1   7       81.67       76.57      4.93 o 
 -15   1   7       23.74       19.63      3.07 o 
 -13   1   7       63.14       64.71      4.30 o 
 -11   1   7      520.75      524.69     13.74 o 
  -9   1   7      940.59     1042.08     18.20 o 
  -7   1   7      500.29      470.15     10.19 o 
  -5   1   7      314.95      373.75      8.21 o 
  -3   1   7      117.07      185.75     12.48 o 
  -1   1   7     1599.61     1611.35     23.46 o 
   1   1   7     9003.79     9608.72     94.57 o 
   3   1   7      494.75      545.85      6.51 o 
   5   1   7      718.96      667.62      7.08 o 
   7   1   7      183.15      167.69      3.32 o 
   9   1   7      291.63      289.33      5.48 o 
  11   1   7     1010.91     1017.84     13.29 o 
  13   1   7      141.29      138.26      4.92 o 
  15   1   7       16.25       28.35      5.36 o 
  17   1   7     1072.09     1069.32     21.90 o 
  19   1   7      349.04      390.22     12.04 o 
  21   1   7      159.42      156.00      8.23 o 
 -24   2   7       10.07       18.27      4.38 o 
 -22   2   7       12.18       10.46      3.74 o 
 -20   2   7       21.07       11.14      3.56 o 
 -18   2   7       89.58       89.21      5.65 o 
 -16   2   7        2.02       -0.87      2.29 o 
 -14   2   7        1.93       -1.63      2.74 o 
 -12   2   7      102.33      112.86      5.33 o 
 -10   2   7      134.43      147.87      5.35 o 
  -8   2   7      896.09      943.73     28.22 o 
  -6   2   7     1121.29     1116.29     19.93 o 
  -4   2   7      972.31     1048.78     12.54 o 
  -2   2   7     4951.17     5282.74     53.27 o 
   0   2   7     4765.49     4683.48     47.52 o 
   2   2   7     6267.77     6276.20     62.79 o 
   4   2   7       58.41       43.41      2.01 o 
   6   2   7      463.53      450.42      7.32 o 
   8   2   7      217.52      245.90      5.18 o 
  10   2   7      344.35      358.57      7.40 o 
  12   2   7      338.03      361.01      6.90 o 
  14   2   7       47.05       44.82      2.94 o 
  16   2   7        7.44       10.99      3.03 o 
  18   2   7      114.43      115.81      5.60 o 
  20   2   7      234.98      259.07      9.94 o 
  22   2   7        0.15        1.11      3.59 o 
 -23   3   7      167.68      163.06      8.20 o 
 -21   3   7       24.01       27.75      4.88 o 
 -19   3   7      158.38      147.55      8.07 o 
 -17   3   7       33.75       30.28      5.29 o 
 -15   3   7       10.46        1.95      2.24 o 
 -13   3   7      310.30      337.26      7.68 o 
 -11   3   7        1.35        0.71      1.67 o 
  -9   3   7       29.05       31.55      2.95 o 
  -7   3   7      122.48      109.32      4.76 o 
  -5   3   7        0.48        2.69      2.32 o 
  -3   3   7      296.67      360.50      5.71 o 
  -1   3   7      467.90      439.34      6.54 o 
   1   3   7     3606.76     3643.08     37.75 o 
   3   3   7     1568.13     1462.73     20.33 o 
   5   3   7      153.00      129.06      4.30 o 
   7   3   7      143.13      118.53      4.32 o 
   9   3   7      110.68      138.21      4.18 o 
  11   3   7      238.69      238.32      5.68 o 
  13   3   7      364.22      353.05      7.24 o 
  15   3   7      108.32      111.47      4.34 o 
  17   3   7      332.15      340.55      7.60 o 
  19   3   7        3.78        3.77      2.83 o 
  21   3   7        0.37       -1.03      4.44 o 
 -22   4   7       18.21       23.20      3.58 o 
 -20   4   7       10.64        7.80      2.83 o 
 -18   4   7        1.05       -0.30      2.33 o 
 -16   4   7      234.35      247.73      7.30 o 
 -14   4   7     1453.40     1507.08     19.31 o 
 -12   4   7       61.47       51.80      3.00 o 
 -10   4   7      675.26      671.66     10.06 o 
  -8   4   7      258.70      268.34      5.76 o 
  -6   4   7      122.12      131.24      3.68 o 
  -4   4   7      249.12      252.89      4.95 o 
  -2   4   7     1737.11     1674.38     16.91 o 
   0   4   7       51.61       53.01      2.24 o 
   2   4   7      361.42      354.71      7.59 o 
   4   4   7        5.81       15.47      3.59 o 
   6   4   7      995.95     1004.85     16.01 o 
   8   4   7      530.23      517.77     10.34 o 
  10   4   7        0.00       -1.08      1.78 o 
  12   4   7       82.28       99.67      4.28 o 
  14   4   7      465.17      482.99      9.29 o 
  16   4   7     1691.05     1685.41     22.07 o 
  18   4   7       26.06       22.98      3.65 o 
  20   4   7       27.03       32.36      4.07 o 
 -21   5   7        7.06        3.33      2.54 o 
 -19   5   7      336.61      353.72      8.03 o 
 -17   5   7      239.40      251.58      6.63 o 
 -15   5   7      128.82      146.85      6.09 o 
 -13   5   7      198.54      214.80      5.64 o 
 -11   5   7        4.12        4.44      1.78 o 
  -9   5   7        0.15       -1.31      1.55 o 
  -7   5   7      259.52      241.10      5.40 o 
  -5   5   7      160.90      169.22      4.32 o 
  -3   5   7      344.79      372.68      6.47 o 
  -1   5   7       13.97       16.44      5.42 o 
   1   5   7     2242.42     1992.50     27.31 o 
   3   5   7      704.92      687.60     12.41 o 
   5   5   7     1595.80     1479.50     22.07 o 
   7   5   7       38.04       43.01      3.58 o 
   9   5   7       47.57       43.58      3.80 o 
  11   5   7      208.79      187.88      5.68 o 
  13   5   7       73.15       68.78      4.15 o 
  15   5   7      227.36      215.77      6.45 o 
  17   5   7      155.17      147.60      5.69 o 
 -18   6   7       61.82       67.55      4.08 o 
 -16   6   7       27.82       32.67      2.81 o 
 -14   6   7      183.09      153.97      5.14 o 
 -12   6   7       44.81       40.51      3.12 o 
 -10   6   7       51.34       49.01      3.20 o 
  -8   6   7        0.05        2.57      1.89 o 
  -6   6   7        9.47        6.24      1.84 o 
  -4   6   7      397.86      448.63      9.19 o 
  -2   6   7        0.65       -1.65      2.44 o 
   0   6   7      354.13      323.15     10.45 o 
   2   6   7       31.59       27.86      4.31 o 
   4   6   7      353.76      349.40     11.09 o 
   6   6   7        9.74        7.06      3.42 o 
   8   6   7      490.09      465.33     13.40 o 
  10   6   7        0.18       -1.40      3.21 o 
  12   6   7       51.54       52.97      4.44 o 
  14   6   7       33.99       35.71      4.02 o 
  16   6   7      208.78      169.06      8.73 o 
 -15   7   7       40.89       41.28      3.61 o 
 -13   7   7        0.06        0.30      2.24 o 
 -11   7   7      115.51      112.21      4.58 o 
  -9   7   7      198.83      183.68      6.25 o 
  -7   7   7     1660.32     1615.97     23.71 o 
  -5   7   7       73.22       69.90      5.77 o 
  -3   7   7      266.25      280.88     10.20 o 
  -1   7   7        3.18        1.06      3.55 o 
   1   7   7      881.03      880.39     20.03 o 
   3   7   7        3.16       -5.00      6.92 o 
   5   7   7       13.01        4.14      3.48 o 
   7   7   7       13.08       13.01      3.93 o 
   9   7   7        5.58        6.68      4.05 o 
  11   7   7        0.78        1.38      3.33 o 
  13   7   7        9.36       20.02      4.72 o 
 -12   8   7       34.93       31.98      3.75 o 
 -10   8   7       18.76       24.18      3.44 o 
  -8   8   7      168.80      183.21      6.50 o 
  -6   8   7      206.82      194.46      9.06 o 
  -4   8   7        0.33        3.52      4.32 o 
  -2   8   7      391.41      372.99     17.48 o 
   0   8   7        0.03        0.17      4.01 o 
   2   8   7      498.88      493.09     14.67 o 
   4   8   7      340.15      318.25     11.86 o 
   6   8   7      438.37      425.20     16.56 o 
   8   8   7       88.17       94.46      9.96 o 
  10   8   7       62.32       59.56      6.33 o 
  -7   9   7      206.87      210.71      9.97 o 
  -5   9   7       60.28       51.09      7.26 o 
  -3   9   7      103.62       83.92      7.04 o 
  -1   9   7       20.60       26.46      5.30 o 
   1   9   7      317.20      375.22     13.33 o 
   3   9   7        3.94       -2.67      3.85 o 
   5   9   7       30.01       43.96      6.13 o 
 -24   0   8        1.01       -1.65      4.61 o 
 -22   0   8      236.93      237.43     12.99 o 
 -20   0   8      672.59      623.39     21.42 o 
 -18   0   8        0.31        0.10      3.79 o 
 -16   0   8      167.10      153.10      9.14 o 
 -14   0   8      890.13      845.95     23.59 o 
 -12   0   8      566.87      597.17     18.36 o 
 -10   0   8     3288.84     3414.74     71.35 o 
  -8   0   8     1958.00     1994.12     44.12 o 
  -6   0   8       26.66       11.17      2.96 o 
  -4   0   8     2888.53     2858.12     59.19 o 
  -2   0   8    11321.99    11368.25    219.17 o 
   0   0   8    31906.53    31460.76   1951.85 o 
   2   0   8    14131.11    14771.41    167.90 o 
   4   0   8      230.37      244.32      5.31 o 
   6   0   8     2948.66     3135.88     38.25 o 
   8   0   8     4962.90     5231.11     61.74 o 
  10   0   8     1807.01     1732.28     42.65 o 
  12   0   8      857.47      829.19     24.41 o 
  14   0   8        0.62       -0.05      3.50 o 
  16   0   8     1297.07     1286.55     35.40 o 
  18   0   8        4.97        2.38      4.95 o 
  20   0   8        2.59       -3.35      5.10 o 
 -23   1   8      124.01      129.25     14.22 o 
 -21   1   8      180.51      172.46      8.29 o 
 -19   1   8      284.29      293.33     12.22 o 
 -17   1   8      101.05       92.89      8.17 o 
 -15   1   8        0.24        4.85      2.71 o 
 -13   1   8       28.73       21.05      3.25 o 
 -11   1   8      862.81      870.96     16.53 o 
  -9   1   8        2.29        0.33      1.77 o 
  -7   1   8      947.61      957.35     16.89 o 
  -5   1   8     1671.97     1524.87     24.35 o 
  -3   1   8     2028.95     2093.26     41.59 o 
  -1   1   8     1637.01     1545.98     17.56 o 
   1   1   8      423.99      389.02      9.39 o 
   3   1   8       92.03       87.48      3.81 o 
   5   1   8      242.63      252.01      3.75 o 
   7   1   8       25.06       23.73      1.92 o 
   9   1   8      729.41      736.70     10.74 o 
  11   1   8      180.27      180.89      6.42 o 
  13   1   8        0.89        2.74      1.98 o 
  15   1   8      586.23      646.25     22.00 o 
  17   1   8      712.26      690.06     16.49 o 
  19   1   8        0.07       -3.87      3.40 o 
  21   1   8      217.71      230.24     13.47 o 
 -22   2   8      202.43      203.41      9.31 o 
 -20   2   8      669.69      687.46     16.38 o 
 -18   2   8     1055.44     1072.53     21.44 o 
 -16   2   8      135.76      140.64      6.55 o 
 -14   2   8       35.15       29.53      3.73 o 
 -12   2   8     1625.80     1608.40     27.12 o 
 -10   2   8      892.95      845.64     16.04 o 
  -8   2   8      865.57      865.13     15.95 o 
  -6   2   8       77.04       96.20      3.15 o 
  -4   2   8       17.39        6.06      1.65 o 
  -2   2   8     1449.83     1504.10     39.82 o 
   0   2   8      306.72      292.35      5.04 o 
   2   2   8     2663.45     2628.13     28.01 o 
   4   2   8      195.72      163.25      4.72 o 
   6   2   8      213.81      230.87      5.06 o 
   8   2   8      411.35      382.02      7.00 o 
  10   2   8      462.77      447.89      8.23 o 
  12   2   8     1171.69     1250.72     16.46 o 
  14   2   8      445.26      452.48      9.97 o 
  16   2   8      940.27      914.17     16.14 o 
  18   2   8        9.86       15.15      4.24 o 
  20   2   8     1063.54     1091.08     23.69 o 
 -21   3   8      179.34      186.49      8.48 o 
 -19   3   8       71.06       82.76      6.18 o 
 -17   3   8      713.62      721.75     16.33 o 
 -15   3   8       13.82       11.16      3.23 o 
 -13   3   8      324.65      339.15     10.86 o 
 -11   3   8     1564.11     1515.15     25.85 o 
  -9   3   8     1093.42      970.19     18.03 o 
  -7   3   8       54.61       58.92      4.60 o 
  -5   3   8       25.49       36.20      2.94 o 
  -3   3   8       56.77       86.50      2.70 o 
  -1   3   8     1858.49     1744.20     19.68 o 
   1   3   8     1132.38     1100.89     16.24 o 
   3   3   8        0.30        5.00      1.66 o 
   5   3   8       11.02        9.10      1.87 o 
   7   3   8      558.64      550.42     10.39 o 
   9   3   8       74.32       51.67      4.12 o 
  11   3   8     1073.02     1063.21     15.31 o 
  13   3   8        4.84        5.52      2.04 o 
  15   3   8      796.16      758.82     12.16 o 
  17   3   8        0.66       -2.07      2.51 o 
  19   3   8       66.83       72.23      7.94 o 
 -20   4   8       88.57      100.95      7.87 o 
 -18   4   8        2.05       -1.89      2.37 o 
 -16   4   8       84.79      108.16      5.20 o 
 -14   4   8      383.81      378.46      6.80 o 
 -12   4   8      850.56      844.54     12.28 o 
 -10   4   8      188.38      194.41      4.93 o 
  -8   4   8      199.93      223.57      5.13 o 
  -6   4   8      275.82      255.32      5.30 o 
  -4   4   8      245.99      276.70      5.36 o 
  -2   4   8     1435.56     1402.18     25.25 o 
   0   4   8      649.36      613.17     11.33 o 
   2   4   8      255.76      260.41      9.87 o 
   4   4   8     1019.62     1020.63     16.19 o 
   6   4   8       55.26       51.65      4.13 o 
   8   4   8      320.90      324.44      8.05 o 
  10   4   8      750.86      754.46     11.99 o 
  12   4   8       25.01       42.90      5.60 o 
  14   4   8      987.69      957.07     14.62 o 
  16   4   8       33.65       32.65      3.38 o 
  18   4   8       26.45       34.82      5.50 o 
 -19   5   8       34.23       33.99      3.32 o 
 -17   5   8      369.73      397.40      8.55 o 
 -15   5   8      666.83      684.00     11.39 o 
 -13   5   8      764.86      755.51     14.73 o 
 -11   5   8       90.23       92.04      4.58 o 
  -9   5   8     1284.59     1200.28     17.74 o 
  -7   5   8      325.84      334.18      6.61 o 
  -5   5   8      818.78      872.48     12.04 o 
  -3   5   8      593.30      599.91     14.46 o 
  -1   5   8     2296.24     2164.52     47.10 o 
   1   5   8     4111.98     4154.28     52.03 o 
   3   5   8        0.44        1.83      2.42 o 
   5   5   8     2717.91     2745.33     36.78 o 
   7   5   8     1579.99     1586.85     28.97 o 
   9   5   8      119.02      122.75      5.58 o 
  11   5   8      726.11      696.57     17.12 o 
  13   5   8      268.75      267.86      7.19 o 
  15   5   8      407.17      375.55      8.67 o 
  17   5   8        4.39        2.24      2.62 o 
 -18   6   8       34.89       29.98      3.37 o 
 -16   6   8        0.78       -1.11      2.47 o 
 -14   6   8      309.08      288.11      7.08 o 
 -12   6   8      239.73      237.98      6.30 o 
 -10   6   8       58.06       74.56      3.72 o 
  -8   6   8     1717.08     1613.83     20.20 o 
  -6   6   8        6.32        1.67      2.94 o 
  -4   6   8      700.87      652.30     40.07 o 
  -2   6   8      141.28      116.32      6.62 o 
   0   6   8      370.86      371.10     11.74 o 
   2   6   8      435.78      438.22     12.73 o 
   4   6   8      744.02      767.59     14.34 o 
   6   6   8      184.20      180.13      6.61 o 
   8   6   8      104.35      104.38      5.54 o 
  10   6   8      543.41      544.11     12.32 o 
  12   6   8       65.88       72.82      4.45 o 
  14   6   8       96.56       78.92      7.19 o 
 -15   7   8      221.05      243.01      6.81 o 
 -13   7   8      322.29      366.49      8.18 o 
 -11   7   8      432.16      408.50      9.64 o 
  -9   7   8      103.07      119.88      9.19 o 
  -7   7   8      282.98      274.61     10.39 o 
  -5   7   8       11.10       14.34      3.77 o 
  -3   7   8      624.54      654.58     16.83 o 
  -1   7   8     1053.40     1058.29     22.89 o 
   1   7   8      413.62      415.48     27.86 o 
   3   7   8     1360.30     1304.53     26.75 o 
   5   7   8       47.64       41.34      7.29 o 
   7   7   8      142.06      151.12      8.41 o 
   9   7   8      117.37      110.86      7.67 o 
  11   7   8      270.06      274.98     12.07 o 
  13   7   8      208.01      214.64      9.33 o 
 -12   8   8      120.20      131.83      6.56 o 
 -10   8   8       79.88       92.62      7.65 o 
  -8   8   8       56.82       67.91      6.25 o 
  -6   8   8       38.80       37.10      5.36 o 
  -4   8   8       64.60       77.55      6.59 o 
  -2   8   8       37.25       37.04      5.31 o 
   0   8   8        0.39        0.35      4.08 o 
   2   8   8        2.80        2.78      3.83 o 
   4   8   8      344.64      367.68     12.91 o 
   6   8   8        9.38       21.14      4.64 o 
   8   8   8       64.55       79.46      7.05 o 
  -3   9   8       29.48       44.02      5.99 o 
  -1   9   8      339.87      343.86     13.01 o 
   1   9   8      139.31      165.20      9.40 o 
 -23   1   9      114.97      104.90      6.96 o 
 -21   1   9       30.61       24.78      4.29 o 
 -19   1   9      452.91      477.04     12.93 o 
 -17   1   9      148.18      133.91      6.71 o 
 -15   1   9      523.38      496.33     12.28 o 
 -13   1   9        3.81       62.61      6.61 o 
 -11   1   9      118.93      109.55     13.15 o 
  -9   1   9       97.75       95.29      4.91 o 
  -7   1   9        0.56       -1.51      1.54 o 
  -5   1   9      698.19      773.44     14.53 o 
  -3   1   9      661.48      640.01      9.10 o 
  -1   1   9     5706.94     5782.23     58.55 o 
   1   1   9      775.74      709.97      8.55 o 
   3   1   9       53.51       58.91      2.13 o 
   5   1   9      870.58      922.10     12.40 o 
   7   1   9      293.94      291.62      6.85 o 
   9   1   9       12.16       11.79      1.87 o 
  11   1   9      132.67      115.00      4.68 o 
  13   1   9      106.92      119.59     10.65 o 
  15   1   9      291.82      304.91     10.14 o 
  17   1   9      168.59      187.25      8.49 o 
  19   1   9      838.75      858.56     20.08 o 
 -22   2   9       53.69       57.06      5.57 o 
 -20   2   9       11.01        8.21      4.88 o 
 -18   2   9       85.03       95.11      6.28 o 
 -16   2   9      161.39      142.26      6.71 o 
 -14   2   9     1598.60     1611.28     35.22 o 
 -12   2   9     3599.47     3723.81     77.34 o 
 -10   2   9      276.23      278.64      7.98 o 
  -8   2   9       79.70       70.07      7.53 o 
  -6   2   9      140.62      130.28      4.29 o 
  -4   2   9        1.54       -0.27      1.28 o 
  -2   2   9      645.55      652.72      9.08 o 
   0   2   9       21.49       12.55      1.48 o 
   2   2   9        7.14        8.87      1.74 o 
   4   2   9        2.85        7.80      1.84 o 
   6   2   9      725.89      691.14     10.38 o 
   8   2   9       60.65       61.93      3.06 o 
  10   2   9      156.45      144.08      4.41 o 
  12   2   9       79.98       81.33      4.39 o 
  14   2   9        4.72        2.66      2.52 o 
  16   2   9        1.50        2.55      3.52 o 
  18   2   9        3.59        8.78      4.47 o 
 -21   3   9        0.01       -3.30      3.28 o 
 -19   3   9       34.32       38.79      9.59 o 
 -17   3   9      249.30      230.94      8.95 o 
 -15   3   9      365.53      359.79     10.74 o 
 -13   3   9      423.49      399.15     11.04 o 
 -11   3   9       80.32       85.82      8.36 o 
  -9   3   9      284.71      296.24      7.13 o 
  -7   3   9        0.86       -1.32      1.52 o 
  -5   3   9       40.27       34.04      2.64 o 
  -3   3   9      143.23      167.50      3.94 o 
  -1   3   9      431.98      353.19      7.41 o 
   1   3   9     1125.53     1028.95     15.75 o 
   3   3   9      241.32      249.60      6.27 o 
   5   3   9        4.56        1.96      1.78 o 
   7   3   9      112.47      121.43      4.73 o 
   9   3   9       81.82       84.01      3.76 o 
  11   3   9        2.94        3.05      1.99 o 
  13   3   9       18.82       12.39      2.48 o 
  15   3   9        6.40        8.63      2.90 o 
  17   3   9       86.77       81.17      6.73 o 
  19   3   9       11.41        7.33      4.30 o 
 -20   4   9      140.96      140.41     11.01 o 
 -18   4   9        0.00       -1.59      3.86 o 
 -16   4   9     1246.43     1211.48     24.06 o 
 -14   4   9      302.56      275.58      7.84 o 
 -12   4   9      158.65      158.74      6.29 o 
 -10   4   9      152.87      135.54      5.31 o 
  -8   4   9       81.09       67.06      3.87 o 
  -6   4   9      216.84      236.52     12.26 o 
  -4   4   9      815.76      822.66     13.50 o 
  -2   4   9      892.19      873.14     18.33 o 
   0   4   9     1757.99     1706.25     23.99 o 
   2   4   9       17.22       22.50      7.91 o 
   4   4   9      515.07      545.91     10.72 o 
   6   4   9       82.14       76.69      5.49 o 
   8   4   9      145.97      152.70      5.65 o 
  10   4   9      231.91      216.55      5.98 o 
  12   4   9        5.45        5.11      2.31 o 
  14   4   9      610.22      592.74     10.90 o 
  16   4   9      240.42      244.62      8.20 o 
  18   4   9        9.63       10.20      3.42 o 
 -19   5   9       25.54       18.66      3.68 o 
 -17   5   9        1.90        3.79      2.48 o 
 -15   5   9      629.82      626.87     10.97 o 
 -13   5   9        2.45        5.22      2.20 o 
 -11   5   9       30.08       21.74      2.52 o 
  -9   5   9       58.60       57.72      3.26 o 
  -7   5   9        5.26        1.82      1.74 o 
  -5   5   9      441.87      401.57      8.63 o 
  -3   5   9      100.74       70.08      5.36 o 
  -1   5   9       78.60       90.22      6.05 o 
   1   5   9       73.92       82.40      5.90 o 
   3   5   9      676.49      654.23     12.52 o 
   5   5   9      291.72      251.18     11.65 o 
   7   5   9      253.83      265.68      7.82 o 
   9   5   9       60.54       61.86      4.59 o 
  11   5   9       75.17       66.41      4.49 o 
  13   5   9        8.20        3.47      2.40 o 
  15   5   9        4.11        2.60      2.61 o 
 -16   6   9       71.36       72.93      7.57 o 
 -14   6   9        0.04        1.87      2.95 o 
 -12   6   9       96.44      100.05      4.43 o 
 -10   6   9       48.88       55.55      4.02 o 
  -8   6   9       14.58       14.61      3.17 o 
  -6   6   9       13.75       17.11      4.03 o 
  -4   6   9       58.13       73.43      5.94 o 
  -2   6   9      194.93      192.70     14.13 o 
   0   6   9        3.16       23.38     10.90 o 
   2   6   9        7.20        4.57      3.26 o 
   4   6   9      165.25      181.73      8.54 o 
   6   6   9       25.01       36.27      4.02 o 
   8   6   9       16.14       18.63      5.59 o 
  10   6   9        6.76        7.74      3.25 o 
  12   6   9        0.01       -0.90      2.41 o 
  14   6   9      183.64      169.27      6.22 o 
 -13   7   9      100.21      125.94      5.98 o 
 -11   7   9       20.61       15.19      2.98 o 
  -9   7   9       39.37       42.93      3.77 o 
  -7   7   9      189.04      188.59      8.92 o 
  -5   7   9       35.28       30.29      4.77 o 
  -3   7   9      211.90      175.38      8.61 o 
  -1   7   9      479.63      429.64     14.62 o 
   1   7   9       45.91       59.05      8.84 o 
   3   7   9      129.10      123.25      7.80 o 
   5   7   9      727.60      670.76     17.80 o 
   7   7   9       48.61       43.60      5.68 o 
   9   7   9      723.05      680.32     18.29 o 
  11   7   9        0.33       -5.83      3.89 o 
 -10   8   9        6.48       11.29      4.46 o 
  -8   8   9        0.48       -3.84      3.45 o 
  -6   8   9       67.38       65.11      6.53 o 
  -4   8   9        0.21       -4.78      3.19 o 
  -2   8   9       34.56       28.05      5.71 o 
   0   8   9       18.43       31.03      5.22 o 
   2   8   9      142.40      162.31      8.88 o 
   4   8   9        4.90        5.80      4.09 o 
   6   8   9      104.47      133.82      8.59 o 
 -22   0  10        2.85       -1.12      4.27 o 
 -20   0  10      140.23      117.60      9.92 o 
 -18   0  10      150.60      168.56     10.79 o 
 -16   0  10      697.67      695.13     22.26 o 
 -14   0  10      535.07      560.29     18.68 o 
 -12   0  10     1995.87     1989.99     46.15 o 
 -10   0  10        0.77        7.48      3.59 o 
  -8   0  10     1359.04     1300.79     32.11 o 
  -6   0  10      284.76      256.08      7.43 o 
  -4   0  10     1135.20     1121.88     27.40 o 
  -2   0  10     1143.95     1259.21     29.96 o 
   0   0  10       37.28       29.13      2.87 o 
   2   0  10     2313.46     2339.64     30.10 o 
   4   0  10     1200.35     1148.16     18.83 o 
   6   0  10      892.84      896.64     26.09 o 
   8   0  10      147.29      119.58      8.61 o 
  10   0  10       73.94      102.59      8.75 o 
  12   0  10     1720.07     1680.48     43.54 o 
  14   0  10      787.35      818.28     26.03 o 
  16   0  10      381.93      432.16     18.26 o 
  18   0  10      103.37      127.92     11.03 o 
 -21   1  10        0.56       -3.42      3.12 o 
 -19   1  10      147.98      143.60      8.85 o 
 -17   1  10      408.75      408.15     11.52 o 
 -15   1  10       12.61        8.23      3.33 o 
 -13   1  10        0.19        0.01      2.57 o 
 -11   1  10       23.07       17.28      3.15 o 
  -9   1  10       85.66       82.66      4.88 o 
  -7   1  10      478.80      511.99     11.33 o 
  -5   1  10      832.55      841.75     15.79 o 
  -3   1  10      112.67      139.94      4.15 o 
  -1   1  10      886.26      913.77     11.97 o 
   1   1  10       26.67       33.24      2.11 o 
   3   1  10       51.93       52.72      3.49 o 
   5   1  10       34.09       30.72      4.00 o 
   7   1  10      978.10     1049.77     14.10 o 
   9   1  10       81.17       91.30      4.32 o 
  11   1  10      101.45       96.37      6.01 o 
  13   1  10       18.84       27.40      4.93 o 
  15   1  10      136.62      165.53      7.89 o 
  17   1  10        1.86        2.37      3.64 o 
  19   1  10       72.22       82.52      6.98 o 
 -20   2  10       25.06       24.32      4.59 o 
 -18   2  10      304.34      319.54     10.51 o 
 -16   2  10      178.45      171.79      7.50 o 
 -14   2  10      351.51      332.10     19.80 o 
 -12   2  10        3.09       11.41      3.07 o 
 -10   2  10      104.38      101.70      5.05 o 
  -8   2  10       43.99       53.67      3.90 o 
  -6   2  10      705.47      716.02     12.01 o 
  -4   2  10     2351.78     2337.02     26.06 o 
  -2   2  10       10.19       15.01      1.72 o 
   0   2  10        9.80       14.08      1.66 o 
   4   2  10      704.69      718.30     12.28 o 
   6   2  10     1579.49     1639.42     20.30 o 
   8   2  10       31.95       36.37      3.49 o 
  10   2  10       19.11       23.48      3.83 o 
  12   2  10       11.56        7.70      3.88 o 
  14   2  10      245.62      249.51      9.63 o 
  16   2  10      178.27      190.97      8.63 o 
  18   2  10      215.32      260.34     13.50 o 
 -21   3  10        3.19        2.12      3.53 o 
 -19   3  10       16.11       16.49      4.23 o 
 -17   3  10        1.84       -4.13      3.04 o 
 -15   3  10       55.23       57.52      6.71 o 
 -13   3  10     2215.27     2241.07     30.25 o 
 -11   3  10        1.23        4.13      2.61 o 
  -9   3  10      308.23      311.54      7.85 o 
  -7   3  10        5.27        5.76      2.01 o 
  -5   3  10      307.71      298.75      8.31 o 
  -3   3  10     2025.04     2074.78     27.36 o 
  -1   3  10       57.11       56.33      5.81 o 
   1   3  10       12.59       16.24      2.29 o 
   3   3  10      637.95      586.95     10.97 o 
   5   3  10      544.27      545.55     10.66 o 
   7   3  10      112.03      109.23      4.16 o 
   9   3  10       29.66       34.28      2.95 o 
  11   3  10      344.83      329.31      7.37 o 
  13   3  10      136.21      129.93      6.98 o 
  15   3  10       83.76       89.74      6.76 o 
  17   3  10      116.51      114.71      7.72 o 
 -20   4  10       59.75       55.99      5.97 o 
 -18   4  10       35.18       26.19      4.77 o 
 -16   4  10      132.23      127.86      6.42 o 
 -14   4  10      130.30      136.52      7.61 o 
 -12   4  10        0.28        1.49      2.25 o 
 -10   4  10      183.73      176.13      6.07 o 
  -8   4  10      336.08      324.19      9.96 o 
  -6   4  10      336.64      361.55     11.10 o 
  -4   4  10      163.80      173.33      7.60 o 
  -2   4  10       12.76        8.68      4.30 o 
   0   4  10     1941.56     1870.78     32.87 o 
   2   4  10     3381.75     3268.82     42.27 o 
   4   4  10      297.90      282.10      7.60 o 
   6   4  10      786.53      744.70     13.78 o 
   8   4  10       33.63       39.93      3.21 o 
  10   4  10       37.72       39.70      3.29 o 
  12   4  10      166.92      152.47      5.39 o 
  14   4  10       17.84       18.31      3.05 o 
  16   4  10      139.99      169.08      7.17 o 
 -17   5  10      346.66      341.10      9.77 o 
 -15   5  10      565.62      588.01     12.77 o 
 -13   5  10       63.89       66.34      4.58 o 
 -11   5  10       27.02       23.85      3.85 o 
  -9   5  10       26.14       28.28      4.26 o 
  -7   5  10     1320.42     1242.54     24.93 o 
  -5   5  10      163.70      180.09      8.07 o 
  -3   5  10      118.73      111.92      6.51 o 
  -1   5  10        4.89        4.16      2.96 o 
   1   5  10        4.03        2.90      3.05 o 
   3   5  10       90.97      102.05      5.46 o 
   5   5  10      877.32      872.79     15.75 o 
   7   5  10      227.99      241.11      7.75 o 
   9   5  10      663.90      632.34     13.20 o 
  11   5  10      101.58      101.27      4.93 o 
  13   5  10       17.78       22.97      3.30 o 
  15   5  10      365.89      380.04      9.09 o 
 -16   6  10        1.00       -0.61      2.59 o 
 -14   6  10       35.57       46.49      3.82 o 
 -12   6  10        0.19        1.13      2.85 o 
 -10   6  10      241.96      223.71      8.01 o 
  -8   6  10      197.60      197.89      8.94 o 
  -6   6  10      501.74      526.86     19.42 o 
  -4   6  10      408.03      439.93     13.43 o 
  -2   6  10      369.91      349.19     11.74 o 
   0   6  10       29.71       24.19      4.25 o 
   2   6  10       21.87       31.34      7.80 o 
   4   6  10      480.98      467.10     14.00 o 
   6   6  10      218.13      227.62      7.81 o 
   8   6  10      523.03      594.73     13.23 o 
  10   6  10       41.06       36.96      5.01 o 
  12   6  10       23.32       23.63      3.49 o 
 -11   7  10       57.67       64.06      6.82 o 
  -9   7  10        0.99        3.61      3.74 o 
  -7   7  10      168.85      176.93      8.99 o 
  -5   7  10       42.93       54.73      5.87 o 
  -3   7  10      535.05      547.88     15.79 o 
  -1   7  10        8.64       12.25      4.14 o 
   1   7  10       39.61       38.64      5.32 o 
   3   7  10       27.06       30.50      5.02 o 
   5   7  10      620.55      651.94     17.82 o 
   7   7  10        0.42        8.46      4.33 o 
   9   7  10       28.92       44.60      6.39 o 
  -6   8  10       43.68       42.52      5.87 o 
  -4   8  10      104.43      117.62      8.12 o 
  -2   8  10        0.89       -4.54      3.40 o 
   0   8  10       96.30      105.62      7.92 o 
   2   8  10      386.90      366.30     16.46 o 
 -21   1  11       22.87       22.18      4.60 o 
 -19   1  11      264.22      281.77     10.70 o 
 -17   1  11      332.34      339.04     10.88 o 
 -15   1  11      325.91      333.10     10.24 o 
 -13   1  11      120.74      143.80      8.07 o 
 -11   1  11      122.15      116.02      5.80 o 
  -9   1  11       24.07       32.84      4.30 o 
  -7   1  11       11.80       15.24      3.35 o 
  -5   1  11       14.89       19.16      2.87 o 
  -3   1  11      169.21      204.38      4.88 o 
  -1   1  11      434.66      429.08      7.32 o 
   1   1  11     1725.62     1659.89     19.80 o 
   3   1  11      203.69      201.29      5.14 o 
   5   1  11      312.06      305.62      6.43 o 
   7   1  11      428.99      441.86     12.23 o 
   9   1  11       28.87       43.13      4.68 o 
  11   1  11      164.29      147.82      7.29 o 
  13   1  11       32.44       33.48      4.67 o 
  15   1  11        0.01        2.70      3.62 o 
  17   1  11      399.77      390.53     14.29 o 
 -20   2  11       21.61       17.33      4.23 o 
 -18   2  11       91.57      112.28      6.71 o 
 -16   2  11        8.74        8.52      4.66 o 
 -14   2  11        1.98        5.80      3.13 o 
 -12   2  11        0.33       -0.50      2.83 o 
 -10   2  11      290.93      303.13      8.90 o 
  -8   2  11       35.32       54.25     17.42 o 
  -6   2  11      163.91      152.81      6.33 o 
  -4   2  11        9.27       12.47      2.06 o 
  -2   2  11       26.55       21.24      2.03 o 
   0   2  11      170.29      160.17      5.21 o 
   2   2  11       26.89       28.37      3.08 o 
   4   2  11       93.16       91.58      7.28 o 
   6   2  11       35.27       30.39      4.42 o 
   8   2  11       50.52       53.36      3.53 o 
  10   2  11        6.23        5.57      3.14 o 
  12   2  11        9.49       -1.03      3.31 o 
  14   2  11      252.98      282.36     10.33 o 
  16   2  11      745.38      751.51     22.59 o 
 -19   3  11       94.53       81.84      7.07 o 
 -17   3  11        0.09       -0.62      3.27 o 
 -15   3  11        0.24       -3.20      3.02 o 
 -13   3  11      103.57      106.21      6.44 o 
 -11   3  11        1.30        1.74      2.37 o 
  -9   3  11       23.76       27.69      3.04 o 
  -7   3  11       32.34       27.23      4.32 o 
  -5   3  11      228.35      223.14      7.32 o 
  -3   3  11       41.00       38.92      4.33 o 
  -1   3  11      246.86      227.77      7.02 o 
   1   3  11     1232.86     1195.61     18.38 o 
   3   3  11      963.38      918.16     17.57 o 
   5   3  11      118.92      121.32      5.07 o 
   7   3  11       26.19       27.71      2.85 o 
   9   3  11        1.13       -0.87      2.00 o 
  11   3  11      121.03      131.47      5.88 o 
  13   3  11       95.01       89.21      6.53 o 
  15   3  11        1.81        3.37      3.83 o 
 -18   4  11       16.38       15.51      3.58 o 
 -16   4  11        5.19        4.89      2.98 o 
 -14   4  11       12.28       13.02      2.77 o 
 -12   4  11      423.35      440.44     10.26 o 
 -10   4  11        9.18        6.36      2.60 o 
  -8   4  11      201.54      212.03      8.85 o 
  -6   4  11        0.01       -2.41      5.25 o 
  -4   4  11      348.87      343.30     18.58 o 
  -2   4  11      214.24      224.47     13.60 o 
   0   4  11       11.32        6.31      3.33 o 
   2   4  11      264.42      301.84      7.90 o 
   4   4  11      124.85      120.09      6.93 o 
   6   4  11     1075.96     1092.80     18.27 o 
   8   4  11        8.35        7.97      2.57 o 
  10   4  11       13.67       11.65      2.66 o 
  12   4  11       16.98       12.08      3.56 o 
  14   4  11      223.67      241.24      8.29 o 
 -15   5  11        2.69       10.12      3.42 o 
 -13   5  11       51.38       49.72      4.76 o 
 -11   5  11       16.24       21.32      4.30 o 
  -9   5  11       28.76       16.79      4.27 o 
  -7   5  11      314.52      291.20     10.47 o 
  -5   5  11       26.20       30.95      4.55 o 
  -3   5  11       24.46       23.37      4.29 o 
  -1   5  11      203.09      172.14      8.15 o 
   1   5  11       82.56       69.20      6.27 o 
   3   5  11       24.79       31.41      5.08 o 
   5   5  11      236.63      228.25      7.51 o 
   7   5  11        8.30        5.09      2.98 o 
   9   5  11      112.67      100.72      4.93 o 
  11   5  11       80.99       74.68      4.63 o 
  13   5  11        0.01       -0.79      3.24 o 
 -14   6  11      392.81      415.99     13.53 o 
 -12   6  11        0.29       -3.56      3.33 o 
 -10   6  11       26.01       33.06      5.04 o 
  -8   6  11       31.69       16.13      4.22 o 
  -6   6  11       34.37       34.05      4.91 o 
  -4   6  11       81.21       84.66      6.64 o 
  -2   6  11        3.92        1.15      3.30 o 
   0   6  11       15.66       20.68      4.39 o 
   2   6  11        6.76        4.52      6.02 o 
   4   6  11      107.92      145.40      8.47 o 
   6   6  11       85.00       67.56      6.52 o 
   8   6  11        5.99        9.39      4.09 o 
  10   6  11       43.57       44.57      4.10 o 
  -9   7  11      155.58      157.53     12.59 o 
  -7   7  11      435.75      367.55     13.10 o 
  -5   7  11       27.77       21.00      4.65 o 
  -3   7  11      109.58      127.20     13.03 o 
  -1   7  11       13.13       20.90      4.78 o 
   1   7  11      144.29      131.94      8.58 o 
   3   7  11      130.39      111.79      8.01 o 
   5   7  11       81.12       76.82      7.03 o 
 -20   0  12       98.59       79.12      9.57 o 
 -18   0  12       88.36      101.52      9.48 o 
 -16   0  12        0.32       -6.07      4.23 o 
 -14   0  12      760.30      815.32     24.95 o 
 -12   0  12        0.44        1.12      4.32 o 
 -10   0  12      746.11      721.11     21.93 o 
  -8   0  12      309.52      347.73     13.83 o 
  -6   0  12      148.11      162.32      9.38 o 
  -4   0  12     3056.32     3046.61     65.11 o 
  -2   0  12      133.93      120.94     12.62 o 
   0   0  12     9802.00     9954.08    115.96 o 
   2   0  12     1500.95     1528.09     40.36 o 
   4   0  12        0.06       -1.70      4.13 o 
   6   0  12      207.18      188.16     11.09 o 
   8   0  12      615.83      619.53     21.86 o 
  10   0  12      494.82      479.16     18.96 o 
  12   0  12       30.30       33.18      6.75 o 
  14   0  12       31.06       36.34      7.24 o 
  16   0  12      239.54      231.14     13.67 o 
 -19   1  12      136.14      138.82      7.56 o 
 -17   1  12        5.37        6.90      3.66 o 
 -15   1  12      197.16      214.88      8.41 o 
 -13   1  12      441.25      430.82     11.78 o 
 -11   1  12       77.83       75.62      5.98 o 
  -9   1  12      217.57      246.70      8.46 o 
  -7   1  12      126.03      125.60      5.59 o 
  -5   1  12       22.82       23.23      2.79 o 
  -3   1  12        8.24       18.86      5.97 o 
  -1   1  12        1.02        0.31      1.81 o 
   1   1  12        1.53        0.69      2.43 o 
   3   1  12       14.24       17.01      2.44 o 
   5   1  12      156.46      190.40      7.86 o 
   7   1  12      389.06      417.56     12.09 o 
   9   1  12        0.32       -2.07      3.03 o 
  11   1  12       25.24       29.17      4.67 o 
  13   1  12       59.77       87.62      6.61 o 
  15   1  12       17.43       16.07      6.44 o 
 -18   2  12      253.66      260.69      9.97 o 
 -16   2  12       67.73       73.47      5.77 o 
 -14   2  12      171.81      166.14      7.55 o 
 -12   2  12      783.62      826.86     26.79 o 
 -10   2  12       61.54       64.51      4.69 o 
  -8   2  12       38.11       41.39      3.44 o 
  -6   2  12        2.37        1.15      2.07 o 
  -4   2  12        2.86        4.04      2.11 o 
  -2   2  12       65.74       60.61     10.73 o 
   0   2  12        0.16       -1.78      1.81 o 
   2   2  12        1.61        8.37      2.28 o 
   4   2  12      277.27      264.45      7.26 o 
   6   2  12      177.17      158.55      5.05 o 
   8   2  12        0.28       -4.08      3.00 o 
  10   2  12      230.78      235.84      9.15 o 
  12   2  12      136.26      136.96      7.39 o 
  14   2  12       63.87       67.53      6.95 o 
 -17   3  12        3.93        3.77      4.83 o 
 -15   3  12      105.99      156.05     32.71 o 
 -13   3  12       58.36       60.87      4.59 o 
 -11   3  12      428.02      433.83      9.95 o 
  -9   3  12      127.69      131.70      5.38 o 
  -7   3  12       10.35        8.40      2.75 o 
  -5   3  12       90.42       98.57      5.98 o 
  -3   3  12        3.48        0.55      2.94 o 
  -1   3  12      138.52      124.45      8.14 o 
   1   3  12      183.70      170.90      5.91 o 
   3   3  12       25.75       37.28      3.59 o 
   5   3  12      206.72      212.97      6.73 o 
   7   3  12       34.55       40.73      3.27 o 
   9   3  12      164.04      163.52      6.53 o 
  11   3  12       53.06       66.44      6.06 o 
  13   3  12        2.66        8.58      4.09 o 
 -16   4  12        0.38        2.87      5.12 o 
 -14   4  12       80.25       71.41      4.29 o 
 -12   4  12      143.72      149.68      6.23 o 
 -10   4  12       21.20       20.41      4.09 o 
  -8   4  12       90.92      101.37      6.52 o 
  -6   4  12        3.74        5.56      3.47 o 
  -4   4  12       22.38       24.69     12.95 o 
  -2   4  12      448.13      418.68     12.51 o 
   0   4  12       46.93       55.77      8.28 o 
   2   4  12       21.12       22.30      5.46 o 
   4   4  12      818.74      800.96     21.98 o 
   6   4  12      270.45      263.30      9.63 o 
   8   4  12        0.45       -0.76      2.35 o 
  10   4  12      101.97      108.67      5.03 o 
  12   4  12       65.01       68.11      5.68 o 
 -15   5  12      286.23      312.73     15.28 o 
 -13   5  12      186.47      169.76      8.58 o 
 -11   5  12        5.14        1.09      3.32 o 
  -9   5  12      323.99      308.01     11.14 o 
  -7   5  12        0.03       -1.35      3.08 o 
  -5   5  12        2.69        8.32      4.40 o 
  -3   5  12      920.58      913.13     35.39 o 
  -1   5  12        9.98       18.00      4.55 o 
   1   5  12     1130.67     1102.17     23.88 o 
   3   5  12       61.53       79.67      7.82 o 
   5   5  12      130.69      129.94      7.84 o 
   7   5  12        9.39        3.73      3.06 o 
   9   5  12      183.46      204.09      6.64 o 
  11   5  12       75.11       68.72      4.67 o 
 -12   6  12        2.50        2.45      4.10 o 
 -10   6  12      130.11      157.89      8.65 o 
  -8   6  12      219.10      216.87     13.28 o 
  -6   6  12        2.15        6.96      4.16 o 
  -4   6  12      216.60      203.50      9.57 o 
  -2   6  12        0.05       -2.92      8.26 o 
   0   6  12      391.46      400.31     13.46 o 
   2   6  12       10.68        2.11      3.81 o 
   4   6  12       58.13       53.23      6.05 o 
   6   6  12      166.65      177.93      9.53 o 
   8   6  12        5.45        6.89      4.46 o 
  -5   7  12       31.90       33.74      5.69 o 
  -3   7  12      159.62      155.21      8.90 o 
  -1   7  12      369.27      397.52     15.53 o 
   1   7  12       23.93       34.80      5.89 o 
 -17   1  13       53.31       53.98      6.07 o 
 -15   1  13      262.88      228.91      9.05 o 
 -13   1  13      180.70      194.98      8.39 o 
 -11   1  13      458.12      464.25     12.33 o 
  -9   1  13        0.27        1.46      3.00 o 
  -7   1  13       47.42       34.25      3.83 o 
  -5   1  13        0.86       -1.32      2.10 o 
  -3   1  13        2.50        6.35      2.12 o 
  -1   1  13     1072.64     1072.36     17.22 o 
   1   1  13      226.80      214.02      5.87 o 
   3   1  13       31.42       33.47      4.88 o 
   5   1  13       44.89       50.75      5.36 o 
   7   1  13        0.95       -4.19      3.19 o 
   9   1  13        1.28       -1.62      3.72 o 
  11   1  13        1.64       -2.14      3.71 o 
  13   1  13      174.32      168.65      8.59 o 
 -16   2  13        3.37        4.93      3.75 o 
 -14   2  13       92.81       87.13      8.26 o 
 -12   2  13      325.55      324.96     12.36 o 
 -10   2  13       16.03       21.57      3.61 o 
  -8   2  13        0.54       -2.42      2.06 o 
  -6   2  13       37.39       29.08      3.15 o 
  -4   2  13        0.10        2.68      4.83 o 
  -2   2  13       69.05       64.24      6.44 o 
   0   2  13       75.13       82.29      4.53 o 
   2   2  13      245.35      250.49      7.22 o 
   4   2  13      151.46      165.49      8.04 o 
   6   2  13        1.95       -2.60      3.18 o 
   8   2  13      116.91      118.85      7.58 o 
  10   2  13        7.36       -1.50      3.66 o 
  12   2  13       35.82       25.96      6.68 o 
 -15   3  13       12.22       10.43      4.15 o 
 -13   3  13       36.65       45.81      6.60 o 
 -11   3  13       48.02       52.51      4.24 o 
  -9   3  13      242.53      250.45      9.49 o 
  -7   3  13        1.24       -0.92      3.12 o 
  -5   3  13       20.68       25.15      6.34 o 
  -3   3  13       37.41       31.15     10.93 o 
  -1   3  13        3.57        2.02      4.76 o 
   1   3  13      291.31      288.11      7.85 o 
   3   3  13      186.39      213.68      9.36 o 
   5   3  13        8.70        4.95      2.36 o 
   7   3  13        1.93       -2.11      2.66 o 
   9   3  13        1.56       -3.87      3.24 o 
  11   3  13        9.14       11.53      4.45 o 
 -14   4  13      203.90      215.66      6.78 o 
 -12   4  13      133.93      129.76      7.63 o 
 -10   4  13       24.66       25.51      6.78 o 
  -8   4  13       17.28       13.06      4.15 o 
  -6   4  13      148.66      144.25      7.98 o 
  -4   4  13       72.12       66.87      7.24 o 
  -2   4  13       94.32       65.49      6.01 o 
   0   4  13      240.46      230.13      9.53 o 
   2   4  13       13.50       19.42      5.34 o 
   4   4  13      159.64      145.07      6.18 o 
   6   4  13       89.78       97.68      4.82 o 
   8   4  13       13.74       14.63      3.04 o 
  10   4  13       65.20       52.73      4.87 o 
 -11   5  13        0.66        2.66      3.44 o 
  -9   5  13       68.60       59.27      6.06 o 
  -7   5  13       24.63       22.16      4.57 o 
  -5   5  13       61.76       48.41      5.55 o 
  -3   5  13       54.10       54.51      8.82 o 
  -1   5  13      196.88      183.39      9.09 o 
   1   5  13      498.06      451.13     14.26 o 
   3   5  13       83.88       65.75      6.17 o 
   5   5  13      132.74      136.00      8.43 o 
   7   5  13       13.94        3.05      3.06 o 
  -8   6  13        1.23       -2.83      5.59 o 
  -6   6  13       16.06       10.48      4.08 o 
  -4   6  13        5.97       13.07      4.79 o 
  -2   6  13      125.85      144.54      8.61 o 
   0   6  13       43.22       30.81      5.47 o 
   2   6  13       10.59        5.98      5.51 o 
   4   6  13       17.93       22.59      4.96 o 
 -16   0  14       55.81       57.53      8.50 o 
 -14   0  14      968.62     1040.81     30.69 o 
 -12   0  14       31.98       17.39      5.98 o 
 -10   0  14        5.93        4.18      5.00 o 
  -8   0  14      118.30      123.95      9.48 o 
  -6   0  14       80.64       88.69      8.02 o 
  -4   0  14       47.16       49.63      6.01 o 
  -2   0  14      347.80      364.06     11.17 o 
   0   0  14       32.13       21.04      6.70 o 
   2   0  14      578.67      595.07     22.04 o 
   4   0  14      103.72      102.16     10.26 o 
   6   0  14       60.48       64.87      9.04 o 
   8   0  14      157.43      156.07     11.47 o 
  10   0  14       21.89       19.96      6.65 o 
  12   0  14      341.55      341.73     17.33 o 
 -15   1  14       50.10       56.31      8.75 o 
 -13   1  14       41.65       42.74      5.22 o 
 -11   1  14        2.02        0.30      3.36 o 
  -9   1  14       65.23       50.58      6.10 o 
  -7   1  14       24.35       32.19      3.50 o 
  -5   1  14      147.02      155.30      7.31 o 
  -3   1  14       17.37       11.65      4.07 o 
  -1   1  14       42.63       52.68      4.06 o 
   1   1  14       33.86       35.36      5.17 o 
   3   1  14       15.82       12.95      7.92 o 
   5   1  14        3.81        6.58      4.37 o 
   7   1  14       69.01       68.13      8.07 o 
   9   1  14       94.34       96.99      7.08 o 
  11   1  14       17.18       16.75      5.17 o 
 -14   2  14       19.15       13.12      4.36 o 
 -12   2  14       11.06        9.61      3.88 o 
 -10   2  14        4.94        0.65      2.36 o 
  -8   2  14        3.94        5.12      5.03 o 
  -6   2  14      275.60      282.98     10.09 o 
  -4   2  14       38.82       41.41      4.75 o 
  -2   2  14       51.04       54.73      5.25 o 
   0   2  14      123.29      117.19      5.33 o 
   2   2  14      229.54      220.82      6.25 o 
   4   2  14      464.69      493.86     14.03 o 
   6   2  14       64.17       77.94      6.51 o 
   8   2  14       18.06       11.71      4.39 o 
  10   2  14        0.01       -5.37      3.58 o 
 -13   3  14      168.88      186.68     10.01 o 
 -11   3  14      156.87      172.63     15.48 o 
  -9   3  14        5.54        1.16      3.47 o 
  -7   3  14       46.61       50.42      5.38 o 
  -5   3  14       45.12       44.07      6.68 o 
  -3   3  14      227.82      225.26      9.18 o 
  -1   3  14       66.92       80.60      6.28 o 
   1   3  14      381.60      367.31     11.90 o 
   3   3  14       72.96       63.38      4.49 o 
   5   3  14      446.97      452.35     11.03 o 
   7   3  14      230.26      186.77      8.98 o 
   9   3  14       13.79        5.11      5.37 o 
 -12   4  14        0.37        1.03      3.98 o 
 -10   4  14      129.36      124.74      7.77 o 
  -8   4  14      217.96      199.15     12.18 o 
  -6   4  14       17.85       15.68      4.15 o 
  -4   4  14      114.35      114.94     13.27 o 
  -2   4  14        1.06       -1.98      3.34 o 
   0   4  14      111.44      119.19     12.15 o 
   2   4  14      248.63      226.86      9.92 o 
   4   4  14        7.10        2.42      3.71 o 
   6   4  14       16.70       21.70      3.38 o 
   8   4  14       48.34       54.90      6.06 o 
  -9   5  14       11.95       22.21     14.06 o 
  -7   5  14      192.06      199.40      9.58 o 
  -5   5  14       59.67       80.12     12.20 o 
  -3   5  14       16.96       19.61      4.77 o 
  -1   5  14       62.08       65.42     10.67 o 
   1   5  14       40.22       37.48      7.09 o 
   3   5  14        0.95        1.37      3.84 o 
 -13   1  15      121.12      128.25      7.60 o 
 -11   1  15       73.47       69.16      6.00 o 
  -9   1  15        9.78        0.54      3.11 o 
  -7   1  15        2.73        1.80      2.78 o 
  -5   1  15       10.24       11.55      6.36 o 
  -3   1  15      241.69      253.54     12.14 o 
  -1   1  15       19.86       19.57      4.79 o 
   1   1  15      533.14      460.87     13.76 o 
   3   1  15       27.97       21.30      4.98 o 
   5   1  15       14.35       13.84      4.67 o 
   7   1  15       46.07       40.42      5.79 o 
   9   1  15        9.59        3.59      6.78 o 
 -12   2  15        1.98        1.74      3.28 o 
 -10   2  15       11.26        4.73      5.90 o 
  -8   2  15       45.70       47.87      5.39 o 
  -6   2  15       32.08       27.62      4.69 o 
  -4   2  15       27.33       30.61      4.51 o 
  -2   2  15       20.37       22.05      5.76 o 
   0   2  15       11.62        9.20      3.78 o 
   2   2  15        0.51       -0.86      4.10 o 
   4   2  15      220.11      232.49      9.91 o 
   6   2  15      343.58      340.25     12.02 o 
   8   2  15       66.26       71.21      6.89 o 
 -11   3  15       44.27       29.73      4.94 o 
  -9   3  15       12.70       15.46      4.59 o 
  -7   3  15        4.02       -1.40      3.32 o 
  -5   3  15       19.02       16.67      4.39 o 
  -3   3  15        1.83       -0.76      3.96 o 
  -1   3  15        2.86       -0.19      3.33 o 
   1   3  15      106.29      111.69      7.27 o 
   3   3  15       86.31      103.07      5.90 o 
   5   3  15       27.00       26.25      5.42 o 
  -8   4  15       63.60       73.72      6.68 o 
  -6   4  15        2.43       -2.71      3.77 o 
  -4   4  15       82.34       79.84      6.66 o 
  -2   4  15       30.33       23.32      4.81 o 
   0   4  15       23.87       18.73      4.54 o 
   2   4  15        0.00        7.27      3.94 o 
 -10   0  16      416.58      481.40     19.28 o 
  -8   0  16       25.57       28.31      5.19 o 
  -6   0  16        3.17        9.18      5.97 o 
  -2   0  16      202.70      233.97     14.93 o 
   0   0  16     1053.71     1072.75     34.13 o 
   2   0  16      514.65      571.97     23.24 o 
   4   0  16       12.16       -0.73      6.61 o 
  -9   1  16        0.02       -5.29      7.38 o 
  -7   1  16       61.92       69.82     13.22 o 
  -5   1  16        6.56       -0.99      4.27 o 
  -3   1  16       50.25       47.81     10.01 o 
  -1   1  16       41.23       36.68      9.28 o 
   1   1  16      104.85       97.20     10.01 o 
   3   1  16       64.82       85.93      7.33 o 
  -8   2  16        8.26        6.15      4.30 o 
  -6   2  16        5.99        2.96      6.85 o 
  -4   2  16        7.33       12.39     12.68 o 
  -2   2  16       13.61       20.57      4.42 o 
   0   2  16       28.05       21.28      7.87 o 
   2   2  16       26.46       30.75      8.65 o 
  -5   3  16       24.10       19.90      4.62 o 
  -3   3  16        5.91        1.30      3.76 o 
  -1   3  16       25.47       22.98      7.65 o 
                                                 
